# Supplementary material for: EGFR is required for FOS‐dependent bone tumor development via RSK2/CREB signaling
Source: EMBO Mol Med. 2018 Oct 25;10(11):e9408. doi: 10.15252/emmm.201809408 (PMC6220323; doi:10.15252/emmm.201809408)
Supplement: Supplementary file 3 — Dataset EV1 [file EMMM-10-e9408-s003.xls]

## Sheet: FOS.high.EGFR.high
SYMBOL	ENTREZID	ENSEMBL	ENSEMBLTRANS	REFSEQ	GENENAME	UNIPROT	logFC	AveExpr	t	P.Value	adj.P.Val	B
RXRA	6256	ENSG00000186350	ENST00000484822, ENST00000481739, ENST00000356384	NM_001291920, NM_001291921, NM_002957, NP_001278849, NP_001278850, NP_002948	retinoid X receptor alpha	Q6P3U7, P19793, F1D8Q5	4.4038	10.875	6.53648	8.19836e-06	0.0431152	3.42044
ARHGEF3	50650	ENSG00000163947	NA	NM_001128615, NM_001128616, NM_001289698, NM_019555, NP_001122087, NP_001122088, NP_001276627, NP_062455, XM_005265186, XM_005265187, XM_011533764, XM_011533765, XM_011533766, XM_011533767, XM_017006502, XM_017006503, XM_017006504, XM_017006505, XM_017006506, XM_024453546, XM_024453547, XP_005265243, XP_005265244, XP_011532066, XP_011532067, XP_011532068, XP_011532069, XP_016861991, XP_016861992,…	Rho guanine nucleotide exchange factor 3	Q9NR81, B7Z6B2, E9PG37	3.68567	10.6936	5.85669	2.81664e-05	0.0740636	2.42823
ADCK2	90956	ENSG00000133597	NA	NM_052853, NP_443085, XM_006716170, XM_011516675, XP_006716233, XP_011514977	aarF domain containing kinase 2	A4D1T6, Q7Z695	3.15914	9.67821	5.58814	4.66667e-05	0.0782643	2.01386
WDR82	80335	ENSG00000164091	NA	NM_025222, NP_079498, XM_011534136, XP_011532438	WD repeat domain 82	A0A024R333, Q6UXN9	3.10672	10.2224	5.46046	5.95279e-05	0.0782643	1.81249
ACTR1B	10120	ENSG00000115073	ENST00000289228, ENST00000451664, ENST00000460427	NM_005735, NP_005726, XM_005263854, XM_017003116, XP_005263911, XP_016858605	ARP1 actin related protein 1 homolog B	P42025	3.81084	10.2117	5.14518	0.000109561	0.115236	1.30359
AKAP8L	26993	ENSG00000011243	NA	NM_001291478, NM_014371, NP_001278407, NP_055186, NR_111971, XM_005259854, XM_011527916, XP_005259911, XP_011526218, XR_001753656, XR_001753658, XR_002958295, XR_002958296, XR_244065, XR_936170	A-kinase anchoring protein 8 like	Q9ULX6	3.31433	9.79979	5.03748	0.000135328	0.118615	1.12607
LZTFL1	54585	ENSG00000163818	NA	NM_001276378, NM_001276379, NM_020347, NP_001263307, NP_001263308, NP_065080, NR_075080, XM_006713207, XM_011533838, XM_017006645, XP_006713270, XP_011532140, XP_016862134	leucine zipper transcription factor like 1	Q9NQ48	2.88288	9.55439	4.90401	0.000176155	0.132343	0.903589
TRIB1	10221	ENSG00000173334	ENST00000311922, ENST00000520847, ENST00000521778, ENST00000519576	NM_001282985, NM_025195, NP_001269914, NP_079471, XR_428373	tribbles pseudokinase 1	Q96RU8	4.12107	10.7	4.77597	0.000227289	0.134948	0.687653
TGFB3	7043	ENSG00000119699	ENST00000556507, ENST00000557493, ENST00000556285, ENST00000555193, ENST00000556674, ENST00000238682, ENST00000554980	NM_001329938, NM_001329939, NM_003239, NP_001316867, NP_001316868, NP_003230	transforming growth factor beta 3	P10600, A5YM40, B3KVH9	3.53066	10.5395	4.76799	0.000230943	0.134948	0.674113
GLUD1	2746	ENSG00000148672	ENST00000277865, ENST00000487058, ENST00000465164, ENST00000474574	NM_001318900, NM_001318901, NM_001318902, NM_001318904, NM_001318905, NM_001318906, NM_005271, NP_001305829, NP_001305830, NP_001305831, NP_001305833, NP_001305834, NP_001305835, NP_005262	glutamate dehydrogenase 1	P00367, E9KL48	2.39385	9.41968	4.61114	0.000316372	0.1434	0.406262
GLOD4	51031	ENSG00000167699	NA	NM_016080, NP_057164, XM_006721540, XM_017024711, XM_017024712, XM_024450778, XP_006721603, XP_016880200, XP_016880201, XP_024306546	glyoxalase domain containing 4	Q9HC38, B7Z403, B3KV49	3.7419	10.6717	4.54143	0.000364166	0.1434	0.286165
GLI2	2736	ENSG00000074047	NA	NM_005270, NM_030379, NM_030380, NM_030381, NP_005261, XM_006712422, XM_011510969, XM_011510970, XM_011510971, XM_011510972, XM_011510973, XM_011510974, XM_017003818, XM_024452794, XM_024452795, XP_006712485, XP_011509271, XP_011509272, XP_011509273, XP_011509274, XP_011509275, XP_011509276, XP_016859307, XP_024308562, XP_024308563	GLI family zinc finger 2	P10070, Q1PSW9, Q59FV5	-2.98544	9.2946	-4.52409	0.000377161	0.1434	0.2562
PMPCB	9512	ENSG00000105819	NA	NM_004279, NP_004270, XM_005250717, XM_006716181, XP_005250774, XP_006716244, XR_242267	peptidase, mitochondrial processing beta subunit	B3KM34, O75439, Q96CP5	2.70396	9.65062	4.51741	0.000382295	0.1434	0.244643
LRP5L	91355	ENSG00000100068	NA	NM_001135772, NM_182492, NP_001129244, NP_872298, XM_006724372, XM_017029083, XM_017029084, XM_017029085, XM_017029086, XM_017029087, XM_017029088, XP_006724435, XP_016884572, XP_016884573, XP_016884574, XP_016884575, XP_016884576, XP_016884577	LDL receptor related protein 5 like	A4QPB2	2.50142	9.27438	4.46178	0.000427912	0.1434	0.148205
HIBADH	11112	ENSG00000106049	ENST00000265395, ENST00000428288, ENST00000425715, ENST00000496814	NM_152740, NP_689953, XM_017011719, XP_016867208	3-hydroxyisobutyrate dehydrogenase	A0A024RA75, P31937	2.38178	9.48663	4.4393	0.000447897	0.1434	0.109118
ATG2A	23130	ENSG00000110046	NA	NM_015104, NP_055919, XM_005273849, XM_005273850, XM_011544863, XM_011544864, XM_011544865, XM_011544866, XM_011544867, XP_005273906, XP_005273907, XP_011543165, XP_011543166, XP_011543167, XP_011543168, XP_011543169, XR_001747796, XR_949847, XR_949848	autophagy related 2A	Q2TAZ0	2.76711	10.066	4.43654	0.000450411	0.1434	0.104323
ELF4	2000	ENSG00000102034	NA	NM_001127197, NM_001421, NP_001120669, NP_001412, XM_005262389, XM_011531307, XM_011531308, XP_005262446, XP_011529609, XP_011529610	E74 like ETS transcription factor 4	Q99607	2.37443	9.27877	4.4224	0.000463548	0.1434	0.0796915
DGAT1	8694	ENSG00000185000, ENSG00000285482	NA	NM_012079, NP_036211, XM_011517356, XP_011515658	diacylglycerol O-acyltransferase 1	O75907	3.10079	9.94764	4.38821	0.00049693	0.145186	0.020079
AMBN	258	ENSG00000178522	NA	NM_016519, NP_057603	ameloblastin	Q546D7, Q9NP70	-2.33689	9.02721	-4.28255	0.000616478	0.16384	-0.165011
PSME4	23198	ENSG00000068878	NA	NM_014614, NP_055429, XM_006711969, XM_011532705, XM_011532706, XM_011532707, XM_011532709, XP_006712032, XP_011531007, XP_011531008, XP_011531009, XP_011531011, XR_001738679	proteasome activator subunit 4	Q14997	3.08192	11.0392	4.23168	0.000684118	0.16384	-0.254546
MYCBP2	23077	ENSG00000005810	NA	NM_015057, NP_055872, XM_005266299, XM_006719779, XM_006719780, XM_006719781, XM_006719782, XM_006719783, XM_006719784, XM_006719785, XM_006719786, XM_006719787, XM_006719788, XM_006719789, XM_011535004, XM_011535005, XM_017020454, XM_017020455, XM_017020456, XM_017020457, XM_017020458, XM_017020459, XM_017020460, XM_017020461, XM_017020462, XM_017020463, XM_017020464, XM_017020465, XM_017020466,…	MYC binding protein 2, E3 ubiquitin protein ligase	O75592	2.83307	9.64454	4.22194	0.000697907	0.16384	-0.271718
UFC1	51506	ENSG00000143222	NA	NM_016406, NP_057490, XM_005245254, XM_017001450, XM_017001451, XP_005245311, XP_016856939, XP_016856940	ubiquitin-fold modifier conjugating enzyme 1	Q9Y3C8	2.29455	9.97163	4.21194	0.000712347	0.16384	-0.289345
PELP1	27043	ENSG00000141456	NA	NM_001278241, NM_014389, NP_001265170, NP_055204	proline, glutamate and leucine rich protein 1	B4DEX7, B4DR36, E7EV54, Q8IZL8, C9JFV4	3.69392	11.2631	4.20908	0.000716545	0.16384	-0.294404
MED25	81857	ENSG00000104973	NA	NM_030973, NP_112235, XM_011527353, XP_011525655	mediator complex subunit 25	Q71SY5	3.09644	9.66755	4.12938	0.000843921	0.165153	-0.43536
CTSA	5476	ENSG00000064601	NA	NM_000308, NM_001127695, NM_001167594, NP_000299, NP_001121167, NP_001161066, NR_133656	cathepsin A	P10619, X6R8A1, B4E324, X6R5C5	3.04401	9.63326	4.10371	0.000889678	0.165153	-0.48089
OSGEP	55644	ENSG00000092094	NA	NM_017807, NP_060277	O-sialoglycoprotein endopeptidase	Q9NPF4	2.68784	10.6904	4.09089	0.000913458	0.165153	-0.503645
PLEKHG4	25894	ENSG00000196155	NA	NM_001129727, NM_001129728, NM_001129729, NM_001129731, NM_015432, NP_001123199, NP_001123200, NP_001123201, NP_001123203, XM_011522985, XM_011522986, XM_011522987, XM_011522988, XP_011521287, XP_011521288, XP_011521289, XP_011521290, XR_933268	pleckstrin homology and RhoGEF domain containing G4	A0A024R6X4, Q58EX7	2.44005	9.49903	4.08637	0.000921999	0.165153	-0.511674
RBM45	129831	ENSG00000155636	NA	NM_152945, NP_694453, XM_005246287, XM_017003320, XM_017003321, XM_017003322, XP_005246344, XP_016858809, XP_016858810, XP_016858811	RNA binding motif protein 45	Q8IUH3	2.44485	9.55252	4.08525	0.000924124	0.165153	-0.513659
EIF5A	1984	ENSG00000132507	NA	NM_001143760, NM_001143761, NM_001143762, NM_001970, NP_001137232, NP_001137233, NP_001137234, NP_001961, XM_005256509, XM_011523710, XM_011523711, XM_011523712, XM_011523713, XM_017024301, XM_024450630, XM_024450631, XM_024450632, XM_024450633, XP_005256566, XP_011522012, XP_011522013, XP_011522014, XP_011522015, XP_016879790, XP_024306398, XP_024306399, XP_024306400, XP_024306401, XR_002957981	eukaryotic translation initiation factor 5A	P63241	2.31342	9.64953	4.07821	0.000937614	0.165153	-0.526164
FOXJ3	22887	ENSG00000198815	ENST00000372571, ENST00000372572, ENST00000372573, ENST00000445886, ENST00000422278, ENST00000454417, ENST00000545068, ENST00000361776, ENST00000361346	NM_001198850, NM_001198851, NM_001198852, NM_014947, NP_001185779, NP_001185780, NP_001185781, NP_055762, XM_005270632, XM_006710458, XM_006710459, XM_011541026, XM_017000693, XM_017000694, XM_024454163, XP_005270689, XP_006710521, XP_006710522, XP_011539328, XP_016856182, XP_016856183, XP_024309931	forkhead box J3	Q9UPW0	3.15175	10.8006	4.06021	0.000973032	0.165153	-0.558163
CLEC4G	339390	ENSG00000182566	NA	NM_001244856, NM_198492, NP_001231785, NP_940894, XM_024451485, XP_024307253	C-type lectin domain family 4 member G	B7ZKQ2, Q08G24, Q6XYD1, Q6UXB4	-2.63665	9.72746	-4.0526	0.000988416	0.165153	-0.571704
DCUN1D3	123879	ENSG00000188215	ENST00000324344, ENST00000563934	NM_173475, NP_775746	defective in cullin neddylation 1 domain containing 3	Q8IWE4	2.37762	9.6297	4.04106	0.00101221	0.165153	-0.59224
PAPSS1	9061	ENSG00000138801	ENST00000514815, ENST00000265174, ENST00000511304, ENST00000502431, ENST00000514489, ENST00000506544, ENST00000512641, ENST00000504987	NM_005443, NP_005434, XM_011532400, XM_011532401, XP_011530702, XP_011530703	3'-phosphoadenosine 5'-phosphosulfate synthase 1	O43252	2.14257	9.62327	4.01762	0.00106233	0.165153	-0.633974
DUX3	26582	NA	NA	NM_012148	double homeobox 3	NA	-3.61924	10.1428	-4.01516	0.00106773	0.165153	-0.638358
RAB8A	4218	ENSG00000167461	NA	NM_005370, NP_005361, XM_011528020, XP_011526322	RAB8A, member RAS oncogene family	A0A024R7I3, P61006	3.81137	10.2642	3.98088	0.00114601	0.16847	-0.69948
INPPL1	3636	ENSG00000165458	NA	NM_001567, NP_001558, XM_005273979, XM_011544999, XM_024448501, XM_024448502, XM_024448503, XM_024448504, XM_024448505, XP_005274036, XP_011543301, XP_024304269, XP_024304270, XP_024304271, XP_024304272, XP_024304273	inositol polyphosphate phosphatase like 1	O15357	3.12338	11.7741	3.96299	0.00118915	0.16847	-0.731422
TUBG2	27175	ENSG00000037042	ENST00000251412, ENST00000588870, ENST00000590396	NM_001320509, NM_016437, NP_001307438, NP_057521, XM_011524614, XM_017024453, XM_017024454, XM_017024455, XM_017024456, XM_024450694, XM_024450695, XM_024450696, XM_024450697, XM_024450698, XM_024450699, XM_024450700, XM_024450701, XM_024450702, XM_024450703, XP_011522916, XP_016879942, XP_016879943, XP_016879944, XP_016879945, XP_024306462, XP_024306463, XP_024306464, XP_024306465, XP_024306466,…	tubulin gamma 2	A0A1B4Z394, Q9NRH3	3.23049	11.6874	3.9544	0.00121043	0.16847	-0.746756
PCNT	5116	ENSG00000160299	NA	NM_001315529, NM_006031, NP_001302458, NP_006022, XM_005261124, XM_011529594, XM_017028362, XM_017028363, XM_024452082, XM_024452083, XP_005261181, XP_011527896, XP_016883851, XP_016883852, XP_024307850, XP_024307851	pericentrin	O95613	3.44054	12.1012	3.93552	0.0012586	0.16847	-0.780494
POLDIP2	26073	ENSG00000004142	NA	NM_001290145, NM_015584, NP_001277074, NP_056399, XR_001752467	DNA polymerase delta interacting protein 2	B4DEM9, Q9Y2S7	2.55956	9.92761	3.92686	0.00128135	0.16847	-0.795989
THG1L	54974	ENSG00000113272	NA	NM_001317824, NM_001317825, NM_001317826, NM_017872, NP_001304753, NP_001304754, NP_001304755, NP_060342, XM_017009603, XP_016865092	tRNA-histidine guanylyltransferase 1 like	B4E366, Q9NWX6, Q9H8R6	2.4426	9.54348	3.91999	0.00129967	0.16847	-0.808263
CNTNAP1	8506	ENSG00000108797	NA	NM_003632, NP_003623, XM_005257748, XM_017025238, XM_024451011, XP_005257805, XP_016880727, XP_024306779	contactin associated protein 1	P78357	2.599	9.70352	3.9078	0.00133286	0.16847	-0.830077
CCDC102A	92922	ENSG00000135736	ENST00000258214, ENST00000569068	NM_033212, NP_149989, XM_011523469, XP_011521771	coiled-coil domain containing 102A	Q96A19	2.94476	9.56129	3.90325	0.00134546	0.16847	-0.838216
FAM193B	54540	ENSG00000146067	NA	NM_001190946, NM_019057, NP_001177875, NR_024019, XM_006714875, XM_006714876, XM_006714878, XM_006714879, XM_006714880, XM_006714885, XM_006714886, XM_011534572, XM_011534573, XM_011534574, XM_011534579, XM_011534580, XM_024446120, XM_024446121, XM_024446122, XP_006714938, XP_006714939, XP_006714941, XP_006714942, XP_006714943, XP_006714948, XP_006714949, XP_011532874, XP_011532875, XP_011532876,…	family with sequence similarity 193 member B	Q6IPW0, Q96PV7	2.18365	9.81666	3.8869	0.00139177	0.170217	-0.867497
SCOC	60592	ENSG00000153130	NA	NM_001153446, NM_001153484, NM_001153552, NM_001153585, NM_001153635, NM_001153663, NM_001153690, NM_032547, NP_001146918, NP_001146956, NP_001147024, NP_001147057, NP_001147107, NP_001147135, NP_001147162, NP_115936	short coiled-coil protein	Q9UIL1	2.1913	9.91415	3.86607	0.00145309	0.173678	-0.90481
SUMO3	6612	ENSG00000184900	NA	NM_001286416, NM_006936, NP_001273345, NP_008867	small ubiquitin-like modifier 3	P55854	2.75407	9.82921	3.80895	0.00163562	0.185996	-1.00726
DAP	1611	ENSG00000112977	NA	NM_001291963, NM_004394, NP_001278892, NP_004385	death associated protein	B4DQ75, P51397	2.5878	9.88288	3.80725	0.00164139	0.185996	-1.01031
ANGPTL2	23452	ENSG00000136859	ENST00000373425, ENST00000373417, ENST00000491991, ENST00000470194	NM_012098, NP_036230, XM_006717030, XP_006717093	angiopoietin like 2	A0A024R868, Q9UKU9	3.39335	11.0206	3.79727	0.00167568	0.185996	-1.02821
SIX4	51804	ENSG00000100625	ENST00000216513, ENST00000554079, ENST00000556952	NM_017420, NP_059116, XM_005267759, XP_005267816, XR_001750375	SIX homeobox 4	Q9UIU6	2.39545	9.84582	3.78151	0.00173134	0.185996	-1.05652
KBTBD11	9920	ENSG00000176595, ENSG00000273645	ENST00000320248, ENST00000617214	NM_014867, NP_055682, XM_011534771, XM_011534772, XM_017014114, XM_017014115, XM_017014116, XM_017014117, XP_011533073, XP_011533074, XP_016869603, XP_016869604, XP_016869605, XP_016869606	kelch repeat and BTB domain containing 11	O94819	2.67206	9.63428	3.78105	0.00173299	0.185996	-1.05734
CDKN2AIPNL	91368	ENSG00000237190	ENST00000458198, ENST00000395009	NM_080656, NP_542387, XM_011543709, XP_011542011	CDKN2A interacting protein N-terminal like	Q96HQ2	-2.56137	11.3577	-3.77075	0.00177042	0.186212	-1.07585
UBE2D4	51619	ENSG00000078967	NA	NM_015983, NP_057067, XM_006715734, XM_011515420, XM_011515422, XM_011515423, XM_017012292, XM_017012293, XM_017012294, XM_017012295, XM_024446795, XM_024446796, XP_006715797, XP_011513722, XP_011513724, XP_011513725, XP_016867781, XP_016867782, XP_016867783, XP_016867784, XP_024302563, XP_024302564	ubiquitin conjugating enzyme E2 D4 (putative)	A0A024RA90, Q9Y2X8, Q9UQL0	2.3962	10.4607	3.75895	0.00181428	0.187085	-1.09706
KIAA0100	9703	ENSG00000007202	NA	NM_001321560, NM_001321561, NM_014680, NP_001308489, NP_001308490, NP_055495, XM_017025423, XM_024451044, XP_016880912, XP_024306812, XR_002958095	KIAA0100	Q14667, Q08E86	2.46151	10.8456	3.74093	0.00188338	0.19001	-1.12945
MSLN	10232	ENSG00000102854	NA	NM_001177355, NM_005823, NM_013404, NP_001170826, NP_005814, NP_037536	mesothelin	Q13421	3.26743	10.1161	3.71817	0.00197451	0.19001	-1.1704
FCGBP	8857	ENSG00000275395, ENSG00000281123	ENST00000641975, ENST00000620799, ENST00000616721, ENST00000595713, ENST00000628705, ENST00000639918	NM_003890, NP_003881	Fc fragment of IgG binding protein	Q9Y6R7	2.44114	10.9137	3.71218	0.00199919	0.19001	-1.18117
ANXA1	301	ENSG00000135046	NA	NM_000700, NP_000691, XM_011518609, XM_017014657, XP_011516911, XP_016870146	annexin A1	P04083, Q5TZZ9	2.92246	10.6455	3.70425	0.00203237	0.19001	-1.19544
SMYD4	114826	ENSG00000186532	NA	NM_052928, NP_443160, XM_011523632, XM_011523633, XM_017024121, XM_024450560, XP_011521934, XP_011521935, XP_016879610, XP_024306328, XR_933971	SET and MYND domain containing 4	Q8IYR2	2.41909	9.28945	3.69866	0.00205609	0.19001	-1.2055
SCO2	9997	ENSG00000130489, ENSG00000284194	ENST00000638598, ENST00000638670, ENST00000543927, ENST00000535425	NM_001169109, NM_001169110, NM_001169111, NM_005138, NP_001162580, NP_001162581, NP_001162582, NP_005129	SCO2, cytochrome c oxidase assembly protein	O43819	2.26801	9.70695	3.69158	0.00208652	0.19001	-1.21823
CDC40	51362	ENSG00000168438	NA	NM_015891, NP_056975	cell division cycle 40	O60508	2.22826	10.1747	3.68333	0.0021226	0.19001	-1.23309
ANKRD1	27063	ENSG00000148677	ENST00000371697	NM_014391, NP_055206	ankyrin repeat domain 1	Q15327	-3.13151	10.1293	-3.67574	0.00215631	0.19001	-1.24676
MGST3	4259	ENSG00000143198	NA	NM_004528, NP_004519, XM_005245174, XP_005245231	microsomal glutathione S-transferase 3	A0A024R8Z1, O14880	3.05924	10.7412	3.67317	0.00216783	0.19001	-1.25137
TYRO3	7301	ENSG00000092445	NA	NM_001330264, NM_006293, NP_001317193, NP_006284, XM_017022543, XP_016878032	TYRO3 protein tyrosine kinase	H0YNK6, Q06418	3.06876	9.82911	3.62364	0.00240275	0.201493	-1.3406
GRAMD1B	57476	ENSG00000023171	NA	NM_001286563, NM_001286564, NM_001330396, NM_020716, NP_001273492, NP_001273493, NP_001317325, NP_065767, XM_005271619, XM_005271621, XM_005271623, XM_005271624, XM_006718892, XM_011542926, XM_011542929, XM_011542930, XM_011542931, XM_011542933, XM_017018039, XM_017018040, XM_017018041, XM_017018042, XM_017018043, XM_017018044, XM_017018045, XM_017018046, XM_017018047, XM_017018048, XM_017018050,…	GRAM domain containing 1B	Q3KR37, B7Z4N9, A0A024R3M2	-2.4097	11.1958	-3.61134	0.00246493	0.201493	-1.36276
MRPL45	84311	ENSG00000278845, ENSG00000277936	ENST00000613675, ENST00000619548, ENST00000621878, ENST00000613510	NM_001278279, NM_032351, NP_001265208, NP_115727	mitochondrial ribosomal protein L45	A0A087WU62, B4DEF8, A0A087X2D5	2.33824	9.43276	3.61109	0.00246622	0.201493	-1.36321
ZNF260	339324	ENSG00000254004	ENST00000523638, ENST00000592282, ENST00000593142, ENST00000588993, ENST00000520608	NM_001012756, NM_001166036, NM_001166037, NM_001166038, NP_001012774, NP_001159508, NP_001159509, NP_001159510, XM_011526897, XM_017026741, XP_011525199, XP_016882230	zinc finger protein 260	Q3ZCT1, A8K5X7	3.07781	10.5007	3.60961	0.00247377	0.201493	-1.36586
PPP1R16A	84988	ENSG00000160972	ENST00000526183, ENST00000529283, ENST00000526643, ENST00000533088, ENST00000292539, ENST00000529009, ENST00000533829, ENST00000532806, ENST00000526564, ENST00000528430, ENST00000435887	NM_001329442, NM_001329443, NM_001329444, NM_001329445, NM_032902, NP_001316371, NP_001316372, NP_001316373, NP_001316374, NP_116291, XM_024447311, XM_024447312, XP_024303079, XP_024303080	protein phosphatase 1 regulatory subunit 16A	Q96I34	3.16883	11.574	3.60639	0.0024904	0.201493	-1.37167
EEF1G	1937	ENSG00000254772	ENST00000329251, ENST00000525340, ENST00000524420, ENST00000532986	NM_001404, NP_001395	eukaryotic translation elongation factor 1 gamma	P26641, Q53YD7	2.4434	12.3257	3.58579	0.00259928	0.203686	-1.40879
TRIM47	91107	ENSG00000132481	ENST00000254816, ENST00000585333, ENST00000587339, ENST00000592942, ENST00000593089, ENST00000587774, ENST00000586495	NM_033452, NP_258411, XM_005257787, XM_005257788, XP_005257844, XP_005257845	tripartite motif containing 47	Q96LD4	2.31504	9.2245	3.58105	0.00262503	0.203686	-1.41734
OAF	220323	ENSG00000184232	ENST00000328965, ENST00000531220, ENST00000534735	NM_178507, NP_848602	out at first homolog	Q86UD1	2.709	9.89727	3.57946	0.00263371	0.203686	-1.4202
RPL10L	140801	ENSG00000165496	ENST00000298283	NM_080746, NP_542784	ribosomal protein L10 like	Q96L21	-2.72902	9.72066	-3.54503	0.00282905	0.213607	-1.48228
VPS35	55737	ENSG00000069329	NA	NM_018206, NP_060676, XM_005256045, XM_011523227, XP_005256102, XP_011521529	VPS35, retromer complex component	Q96QK1	2.41335	9.33451	3.52513	0.00294851	0.213607	-1.51816
RRP15	51018	ENSG00000067533	ENST00000366932, ENST00000491428	NM_016052, NP_057136, XM_011509597, XP_011507899	ribosomal RNA processing 15 homolog	Q9Y3B9	3.22323	11.0653	3.5005	0.00310336	0.213607	-1.56257
NT5DC2	64943	ENSG00000168268	NA	NM_001134231, NM_022908, NP_001127703, NP_075059, XM_005265406, XM_006713303, XM_006713305, XM_024453719, XP_005265463, XP_006713366, XP_006713368, XP_024309487	5'-nucleotidase domain containing 2	Q9H857	2.85029	9.54214	3.48741	0.00318897	0.213607	-1.58618
LZIC	84328	ENSG00000162441	NA	NM_001316973, NM_001316974, NM_001316975, NM_001316976, NM_032368, NP_001303902, NP_001303903, NP_001303904, NP_001303905, NP_115744, XM_005263506, XM_005263509, XM_017002546, XM_017002547, XP_005263563, XP_005263566, XP_016858035, XP_016858036	leucine zipper and CTNNBIP1 domain containing	A0A024R4I7, Q8WZA0	2.01493	9.32476	3.48437	0.00320914	0.213607	-1.59165
COL7A1	1294	ENSG00000114270	NA	NM_000094, NP_000085, XM_011533337, XM_017005688, XM_017005689, XM_017005690, XM_017005691, XM_017005692, XP_011531639, XP_016861177, XP_016861178, XP_016861179, XP_016861180, XP_016861181, XR_001740003, XR_001740004, XR_001740005, XR_001740006, XR_001740007, XR_001740008, XR_001740009	collagen type VII alpha 1 chain	Q02388, Q59F16	2.75745	9.71274	3.48245	0.00322202	0.213607	-1.59512
CAPZA2	830	ENSG00000198898	NA	NM_006136, NP_006127, XR_001744882	capping actin protein of muscle Z-line alpha subunit 2	A4D0V4, P47755	2.96385	12.4592	3.48188	0.00322581	0.213607	-1.59615
SIGLEC10	89790	ENSG00000142512	NA	NM_001171156, NM_001171157, NM_001171158, NM_001171159, NM_001171160, NM_001171161, NM_001322105, NM_033130, NP_001164627, NP_001164628, NP_001164629, NP_001164630, NP_001164632, NP_001309034, NP_149121, XM_005259366, XM_005259367, XP_005259423, XP_005259424	sialic acid binding Ig like lectin 10	B7ZL06, Q96LC7, E9PL79	-3.27254	9.71768	-3.47968	0.00324058	0.213607	-1.60011
SUB1	10923	ENSG00000113387	NA	NM_006713, NP_006704, XM_011513944, XM_017008986, XM_017008987, XP_011512246, XP_016864475, XP_016864476	SUB1 homolog, transcriptional regulator	P53999, Q6IBA2	2.55694	9.31051	3.4791	0.00324454	0.213607	-1.60117
LANCL2	55915	ENSG00000132434	ENST00000254770, ENST00000452107, ENST00000486376, ENST00000476479, ENST00000466041	NM_018697, NP_061167	LanC like 2	B3KTN5, Q9NS86	1.99166	9.01957	3.47802	0.0032518	0.213607	-1.60311
DENND4B	9909	ENSG00000198837	ENST00000480340, ENST00000361217, ENST00000492898, ENST00000474386, ENST00000462423, ENST00000531748, ENST00000368646, ENST00000477746, ENST00000485359, ENST00000494683, ENST00000483561, ENST00000472932, ENST00000464048	NM_014856, NP_055671, XM_005245678, XM_005245679, XM_011510219, XM_011510220, XM_011510221, XM_011510222, XP_005245735, XP_005245736, XP_011508521, XP_011508522, XP_011508523, XP_011508524, XR_426806	DENN domain containing 4B	O75064	2.55831	9.35046	3.47088	0.00330038	0.213607	-1.61598
SPIN4	139886	ENSG00000186767	ENST00000374884	NM_001012968, NP_001012986	spindlin family member 4	Q56A73, X6R8Y7	2.73764	12.0894	3.46652	0.00333046	0.213607	-1.62385
NSMCE2	286053	ENSG00000156831	ENST00000523741, ENST00000519010, ENST00000520866, ENST00000517532, ENST00000287437, ENST00000518013, ENST00000523824, ENST00000522563, ENST00000518146, ENST00000523549, ENST00000519712, ENST00000517315, ENST00000521460	NM_001349485, NM_001349486, NM_001349487, NM_173685, NP_001336414, NP_001336415, NP_001336416, NP_775956, NR_146191, NR_146192, XM_011516974, XM_011516975, XM_017013330, XM_017013331, XM_017013332, XM_017013333, XM_017013334, XM_024447130, XP_011515276, XP_011515277, XP_016868819, XP_016868820, XP_016868821, XP_016868822, XP_016868823, XP_024302898	NSE2 (MMS21) homolog, SMC5-SMC6 complex SUMO ligase	A0A024R9J6, Q96MF7, E5RFJ1	2.58947	9.34962	3.4609	0.00336958	0.213607	-1.63398
FBXW4	6468	ENSG00000107829	NA	NM_001323541, NM_022039, NP_001310470, NP_071322, NR_136613, XM_005270053, XM_017016570, XP_005270110, XP_016872059	F-box and WD repeat domain containing 4	P57775	2.36348	9.45953	3.46074	0.00337068	0.213607	-1.63426
INF2	64423	ENSG00000203485	NA	NM_001031714, NM_022489, NM_032714, NP_001026884, NP_071934, NP_116103, XM_005268004, XM_005268005, XM_017021595, XP_005268061, XP_005268062, XP_016877084, XR_001750518	inverted formin, FH2 and WH2 domain containing	Q27J81	2.11704	9.13153	3.46066	0.00337125	0.213607	-1.63441
TMEM14C	51522	ENSG00000111843, ENSG00000284936	NA	NM_001165258, NM_016462, NP_001158730, NP_057546	transmembrane protein 14C	A0A024R001, Q9P0S9	2.36971	9.67747	3.45439	0.00341548	0.213833	-1.64572
ATRIP	84126	ENSG00000164053	NA	NM_001271022, NM_001271023, NM_032166, NM_130384, NP_001257951, NP_001257952, NP_115542, NP_569055	ATR interacting protein	Q8WXE1, A0A024R307, A0A024R2U4	2.65081	10.3168	3.41601	0.00369899	0.225697	-1.71491
MFSD6L	162387	ENSG00000185156	ENST00000329805	NM_152599, NP_689812	major facilitator superfamily domain containing 6 like	Q8IWD5	-1.88941	8.97819	-3.41214	0.00372883	0.225697	-1.72188
PSMD5	5711	ENSG00000095261	NA	NM_001270427, NM_005047, NP_001257356, NP_005038	proteasome 26S subunit, non-ATPase 5	Q16401	2.40884	10.1244	3.40436	0.00378963	0.225697	-1.73591
TFAMP1	260341	NA	NA	NR_001288	transcription factor A, mitochondrial pseudogene 1	NA	-2.38359	10.3122	-3.39214	0.00388706	0.225697	-1.75794
ZNF100	163227	ENSG00000197020, ENSG00000274746	ENST00000614218, ENST00000624316, ENST00000623758, ENST00000624841, ENST00000624015	NM_001351669, NM_001351670, NM_001351671, NM_001351672, NM_173531, NP_001338598, NP_001338599, NP_001338600, NP_001338601, NP_775802	zinc finger protein 100	Q8IYN0	-2.90869	11.7043	-3.39082	0.00389771	0.225697	-1.76031
NUP88	4927	ENSG00000108559	NA	NM_001320653, NM_002532, NP_001307582, NP_002523, XM_011523893, XM_017024694, XP_011522195, XP_016880183	nucleoporin 88	B4DP20, Q99567	2.04137	10.2894	3.38998	0.00390451	0.225697	-1.76183
RBM12	10137	ENSG00000244462	ENST00000374114, ENST00000359646, ENST00000374104, ENST00000424458, ENST00000431148, ENST00000435161	NM_001198838, NM_001198840, NM_006047, NM_152838, NP_001185767, NP_001185769, NP_006038, NP_690051	RNA binding motif protein 12	Q9NTZ6	2.07607	10.0151	3.36248	0.00413401	0.225697	-1.81138
DDX60	55601	ENSG00000137628	NA	NM_017631, NP_060101, XM_011532103, XM_011532104, XM_017008383, XM_017008384, XM_024454132, XM_024454133, XP_011530405, XP_011530406, XP_016863872, XP_016863873, XP_024309900, XP_024309901	DExD/H-box helicase 60	Q6B0F7, Q8IY21, Q9H616, Q9NXV7	2.45686	9.93606	3.35907	0.00416345	0.225697	-1.81753
CDC25B	994	ENSG00000101224	NA	NM_001287516, NM_001287517, NM_001287518, NM_001287519, NM_001287520, NM_001287522, NM_001287524, NM_004358, NM_021872, NM_021873, NM_021874, NM_212530, NP_001274445, NP_001274446, NP_001274447, NP_001274448, NP_001274449, NP_001274451, NP_001274453, NP_004349, NP_068658, NP_068659, NR_136335, NR_136336, XR_937181	cell division cycle 25B	B4DIG0, B4DRC3, B4DQZ3, G8JLH2, B3KS38, P30305, E1YMX4, Q6MZW8	2.67482	10.1177	3.35777	0.00417468	0.225697	-1.81987
SHISA5	51246	ENSG00000164054	NA	NM_001272065, NM_001272066, NM_001272067, NM_001272068, NM_001272082, NM_001272083, NM_016479, NP_001258994, NP_001258995, NP_001258996, NP_001258997, NP_001259011, NP_001259012, NP_057563, XM_005265205, XM_006713188, XM_011533796, XP_005265262, XP_006713251, XP_011532098	shisa family member 5	Q8N114, A0A024R2S8	2.30593	10.0831	3.35609	0.00418929	0.225697	-1.8229
CGNL1	84952	ENSG00000128849	NA	NM_001252335, NM_032866, NP_001239264, NP_116255, XM_005254726, XM_005254727, XM_011522120, XM_011522121, XM_017022685, XM_017022686, XP_005254783, XP_005254784, XP_011520422, XP_011520423, XP_016878174, XP_016878175	cingulin like 1	Q0VF96	2.6043	9.40815	3.35107	0.00423318	0.225697	-1.83194
LEPROTL1	23484	ENSG00000104660	NA	NM_001128208, NM_015344, NP_001121680, NP_056159	leptin receptor overlapping transcript like 1	O95214, Q6FHL7	2.53944	9.36772	3.35036	0.00423942	0.225697	-1.83322
GSTK1	373156	ENSG00000197448	NA	NM_001143679, NM_001143680, NM_001143681, NM_015917, NP_001137151, NP_001137152, NP_001137153, NP_057001	glutathione S-transferase kappa 1	Q9Y2Q3, Q6FII1	2.71738	9.90493	3.34904	0.00425105	0.225697	-1.8356
MPZL1	9019	ENSG00000197965	NA	NM_001146191, NM_003953, NM_024569, NP_001139663, NP_003944, NP_078845	myelin protein zero like 1	O95297, A8K5D4, A0A024R8Y3	1.98251	9.52524	3.34901	0.00425128	0.225697	-1.83565
C1orf159	54991	ENSG00000131591	NA	NM_001330306, NM_017891, NP_001317235, NP_060361, XM_005244765, XM_006710717, XM_006710718, XM_011541651, XM_011541652, XM_011541653, XM_011541655, XM_011541656, XM_011541658, XM_011541659, XM_011541660, XM_011541661, XM_011541662, XM_011541665, XM_017001572, XM_017001573, XM_017001574, XM_017001575, XM_017001576, XM_017001577, XM_017001578, XM_017001580, XM_024447898, XM_024447899, XM_024447900,…	chromosome 1 open reading frame 159	Q96HA4, A0A024R082, Q5T2W9	2.51767	9.81026	3.34422	0.0042938	0.225697	-1.84428
DUX5	26581	NA	NA	NM_012149, NP_036281	double homeobox 5	Q96PT3	-3.65858	10.1141	-3.34386	0.00429698	0.225697	-1.84492
NYNRIN	57523	ENSG00000205978	ENST00000382554, ENST00000554505	NM_025081, NP_079357, XM_011537016, XP_011535318	NYN domain and retroviral integrase containing	Q9P2P1	-2.70247	10.5385	-3.33782	0.00435125	0.225697	-1.85581
SCARB2	950	ENSG00000138760	ENST00000264896, ENST00000639715, ENST00000639300, ENST00000638295, ENST00000640640, ENST00000638603, ENST00000638680, ENST00000639145, ENST00000640341, ENST00000639738, ENST00000452464, ENST00000640880, ENST00000638663, ENST00000640900, ENST00000638372, ENST00000640634, ENST00000640957, ENST00000511129, ENST00000638409, ENST00000640076, ENST00000638843, ENST00000638175, ENST00000639324, ENST0000…	NM_001204255, NM_005506, NP_001191184, NP_005497	scavenger receptor class B member 2	Q14108, A0A024RDG6	2.74863	10.5189	3.32004	0.00451479	0.225697	-1.88781
NXF1	10482	ENSG00000162231	NA	NM_001081491, NM_006362, NP_001074960, NP_006353, XR_001747724	nuclear RNA export factor 1	Q59E96, Q9UBU9	1.7682	9.07735	3.31934	0.00452138	0.225697	-1.88908
H2AFZ	3015	ENSG00000164032	NA	NM_002106, NP_002097	H2A histone family member Z	P0C0S5	3.14363	10.5791	3.31109	0.00459942	0.225697	-1.90392
MAP3K11	4296	ENSG00000173327	ENST00000533032, ENST00000534432, ENST00000526647, ENST00000530153, ENST00000532507, ENST00000527304, ENST00000534110, ENST00000529839, ENST00000526293, ENST00000530949, ENST00000524856, ENST00000524848, ENST00000309100	NM_002419, NP_002410, XR_428915	mitogen-activated protein kinase kinase kinase 11	A0A024R5E6, Q16584	2.22555	9.25271	3.30803	0.00462872	0.225697	-1.90943
RAB7B	338382	ENSG00000276600	ENST00000617070, ENST00000623597, ENST00000623893, ENST00000622969, ENST00000617991	NM_001164522, NM_001304839, NM_177403, NP_001157994, NP_001291768, NP_796377, XM_006711288, XP_006711351	RAB7B, member RAS oncogene family	Q96AH8, A0A096LP44	2.39812	9.33955	3.29973	0.00470917	0.225697	-1.92438
CXorf56	63932	ENSG00000018610	NA	NM_001170569, NM_001170570, NM_022101, NP_001164040, NP_001164041, NP_071384	chromosome X open reading frame 56	Q9H5V9	2.15342	9.26474	3.29417	0.00476378	0.225697	-1.93437
TBC1D9	23158	ENSG00000109436	ENST00000442267, ENST00000502786, ENST00000514787	NM_015130, NP_055945	TBC1 domain family member 9	Q6ZT07	2.09067	9.52983	3.29305	0.00477494	0.225697	-1.9364
DDX56	54606	ENSG00000136271	NA	NM_001257189, NM_019082, NP_001244118, NP_061955	DEAD-box helicase 56	Q9NY93	3.01668	10.2858	3.29194	0.00478596	0.225697	-1.9384
PMM1	5372	ENSG00000100417	NA	NM_002676, NP_002667, XM_005261638, XM_011530229, XM_011530230, XM_011530231, XM_011530232, XM_024452251, XP_005261695, XP_011528531, XP_011528532, XP_011528533, XP_011528534, XP_024308019	phosphomannomutase 1	A0A024R1U5, Q92871	3.04352	11.7897	3.29104	0.00479484	0.225697	-1.94001
TRIM2	23321	ENSG00000109654	NA	NM_001130067, NM_001302692, NM_001302693, NM_001302694, NM_001351054, NM_001351055, NM_001351056, NM_001351057, NM_015271, NP_001123539, NP_001289621, NP_001289622, NP_001289623, NP_001337983, NP_001337984, NP_001337985, NP_001337986, NP_056086, XM_006714157, XM_006714158, XM_006714160, XM_006714161, XM_006714162, XM_006714165, XM_011531795, XM_011531796, XM_017007943, XM_017007944, XM_017007945,…	tripartite motif containing 2	Q9C040	1.93084	9.25441	3.28565	0.00484877	0.225697	-1.94971
VPS37D	155382	ENSG00000176428	ENST00000324941, ENST00000451519	NM_001077621, NM_152560, NP_001071089, XM_017011779, XP_016867268	VPS37D, ESCRT-I subunit	Q86XT2	2.43841	10.0463	3.27974	0.00490855	0.225697	-1.96034
DDX41	51428	ENSG00000183258	NA	NM_001321732, NM_001321830, NM_016222, NP_001308661, NP_001308759, NP_057306, XM_024446109, XP_024301877	DEAD-box helicase 41	B3KRK2, Q9UJV9	2.78993	9.92878	3.27962	0.00490978	0.225697	-1.96056
UNC50	25972	ENSG00000115446	NA	NM_001330353, NM_001330354, NM_014044, NP_001317282, NP_001317283, NP_054763, XM_006712403, XP_006712466	unc-50 inner nuclear membrane RNA binding protein	J3KQ47, A0A0S2Z612, Q53HI1	2.67934	10.641	3.27888	0.0049174	0.225697	-1.9619
GNAI3	2773	ENSG00000065135	NA	NM_006496, NP_006487	G protein subunit alpha i3	P08754	1.84457	9.56854	3.27528	0.00495422	0.225697	-1.96837
LACTB2	51110	ENSG00000147592	ENST00000522447, ENST00000276590, ENST00000517601, ENST00000522558	NM_016027, NP_057111	lactamase beta 2	A0A024R811, Q53H82	1.72815	8.91945	3.26928	0.0050163	0.225697	-1.97917
AVEN	57099	ENSG00000169857	ENST00000306730, ENST00000560649, ENST00000558136	NM_020371, NP_065104, XM_011521818, XM_011521819, XM_011521820, XM_024449999, XP_011520120, XP_011520121, XP_011520122, XP_024305767, XR_001751364, XR_002957666, XR_002957667	apoptosis and caspase activation inhibitor	Q9NQS1	2.0595	9.66224	3.2688	0.00502121	0.225697	-1.98002
WDR60	55112	ENSG00000126870	NA	NM_001350914, NM_001350915, NM_001350916, NM_001350917, NM_001350918, NM_018051, NP_001337843, NP_001337844, NP_001337845, NP_001337846, NP_001337847, NP_060521, XM_005249549, XM_006716041, XM_011516367, XM_011516368, XM_011516369, XM_017012381, XM_017012382, XM_017012388, XP_005249606, XP_006716104, XP_011514669, XP_011514670, XP_011514671, XP_016867870, XP_016867871, XP_016867877, XR_001744823,…	WD repeat domain 60	A0A140VK66, Q8WVS4	1.91118	9.05257	3.25858	0.00512883	0.226059	-1.99841
MUM1	84939	ENSG00000160953	NA	NM_032853, NP_116242, NR_024247, XM_011528382, XM_011528383, XM_011528384, XM_017027401, XM_024451746, XP_011526684, XP_011526685, XP_011526686, XP_016882890, XP_024307514	melanoma associated antigen (mutated) 1	J3KNX4, Q2TAK8	1.77531	9.03324	3.25659	0.00515002	0.226059	-2.00198
KIAA0391	9692	ENSG00000100890	NA	NM_001256678, NM_001256679, NM_001256680, NM_001256681, NM_014672, NP_001243607, NP_001243608, NP_001243609, NP_001243610, NP_055487, XM_005268237, XM_011537410, XM_017021836, XP_005268294, XP_011535712, XP_016877325	KIAA0391	O15091	2.27075	10.0136	3.25475	0.00516968	0.226059	-2.00528
TRPC4AP	26133	ENSG00000100991	NA	NM_015638, NM_199368, NP_056453, NP_955400, XM_017027799, XM_017027800, XM_017027801, XM_024451868, XP_016883288, XP_016883289, XP_016883290, XP_024307636, XR_001754235, XR_001754236, XR_001754237, XR_001754238, XR_002958468, XR_002958469, XR_002958470, XR_936517	transient receptor potential cation channel subfamily C member 4 associated protein	Q8TEL6, B4DW48	1.83124	9.51035	3.25182	0.0052012	0.226059	-2.01055
SIN3A	25942	ENSG00000169375	NA	NM_001145357, NM_001145358, NM_015477, NP_001138829, NP_001138830, NP_056292, XM_006720465, XM_006720466, XM_006720467, XM_024449896, XP_006720528, XP_006720529, XP_006720530, XP_024305664	SIN3 transcription regulator family member A	Q96ST3	2.2298	9.80082	3.24035	0.00532636	0.228115	-2.03117
UBP1	7342	ENSG00000153560	NA	NM_001128160, NM_001128161, NM_014517, NP_001121632, NP_001121633, NP_055332, XR_001740250, XR_001740251, XR_001740252	upstream binding protein 1	A0A024R2J0, Q9NZI7, A0A024R2L0, A8KAN5	2.13982	10.0107	3.23954	0.00533527	0.228115	-2.03262
CDK2AP2	10263	ENSG00000167797	ENST00000301488, ENST00000525402, ENST00000531178, ENST00000531506, ENST00000526447	NM_001271849, NM_005851, NP_001258778, NP_005842, NR_073484	cyclin dependent kinase 2 associated protein 2	O75956, Q6IAV4	2.80341	10.7187	3.2289	0.00545425	0.231322	-2.05174
ZRANB1	54764	ENSG00000019995	ENST00000359653, ENST00000471421	NM_017580, NP_060050, XM_006717907, XM_011539887, XM_017016358, XP_006717970, XP_011538189, XP_016871847	zinc finger RANBP2-type containing 1	Q9UGI0	2.77602	10.9604	3.22146	0.00553899	0.231932	-2.0651
HEATR6	63897	ENSG00000068097	NA	NM_022070, NP_071353, XM_005257570, XM_011525110, XM_011525111, XM_017024936, XM_017024937, XM_017024938, XM_017024939, XP_005257627, XP_011523412, XP_011523413, XP_016880425, XP_016880426, XP_016880427, XP_016880428	HEAT repeat containing 6	Q6AI08	2.14287	9.21252	3.21229	0.0056452	0.231932	-2.08157
TFF3	7033	ENSG00000160180	NA	NM_003226, NP_003217	trefoil factor 3	A0A0A6YYJ4, Q07654	2.40062	9.49222	3.20671	0.0057109	0.231932	-2.0916
E2F4	1874	ENSG00000205250	ENST00000379378, ENST00000568485, ENST00000567007, ENST00000565849, ENST00000568839, ENST00000569573, ENST00000563238, ENST00000561904, ENST00000564718, ENST00000566368, ENST00000568693, ENST00000565226, ENST00000567228	NM_001950, NP_001941, XR_002957786	E2F transcription factor 4	Q16254	2.25618	10.4356	3.20394	0.00574369	0.231932	-2.09656
IPO11	51194	ENSG00000086200	NA	NM_001134779, NM_016338, NP_001128251, NP_057422	importin 11	Q9UI26	2.83874	12.1803	3.20214	0.00576522	0.231932	-2.0998
TMEM219	124446	ENSG00000149932	NA	NM_001083613, NM_194280, NP_001077082, NP_919256, XM_005255123, XP_005255180, XR_429673	transmembrane protein 219	A0A024R618, Q86XT9	3.21812	11.7492	3.20028	0.00578746	0.231932	-2.10314
KRT10	3858	ENSG00000186395	ENST00000635956, ENST00000269576	NM_000421, NP_000412, XM_005257343, XP_005257400	keratin 10	P13645	2.00763	9.70394	3.19772	0.00581826	0.231932	-2.10774
RP9P	441212	ENSG00000205763	NA	NM_001039754, NR_003500	RP9 pseudogene	NA	2.32827	10.4995	3.19745	0.00582145	0.231932	-2.10822
MED12	9968	ENSG00000184634	NA	NM_005120, NP_005111	mediator complex subunit 12	Q93074	2.58011	9.60348	3.18866	0.00592835	0.233955	-2.12398
TMEM136	219902	ENSG00000181264	ENST00000375095, ENST00000314475, ENST00000531346, ENST00000529187, ENST00000524680	NM_001198670, NM_001198671, NM_001198672, NM_001198673, NM_001198674, NM_001198675, NM_174926, NP_001185599, NP_001185600, NP_001185601, NP_001185602, NP_001185603, NP_001185604, NP_777586	transmembrane protein 136	Q6ZRR5, A8K0W5	2.22199	9.87158	3.18322	0.00599551	0.233955	-2.13375
FLYWCH2	114984	ENSG00000162076	NA	NM_001142499, NM_001142500, NM_138439, NP_001135971, NP_001135972, NP_612448, XM_005255078, XP_005255135	FLYWCH family member 2	Q96CP2	2.38076	9.23922	3.1824	0.0060057	0.233955	-2.13522
TNFAIP2	7127	ENSG00000185215	ENST00000559195, ENST00000558056, ENST00000560869, ENST00000560562, ENST00000559406, ENST00000560428, ENST00000560670, ENST00000561156, ENST00000559255, ENST00000561217, ENST00000333007	NM_006291, NP_006282, XM_006720243, XM_011537112, XM_011537113, XM_011537114, XM_011537115, XM_017021616, XP_006720306, XP_011535414, XP_011535415, XP_011535416, XP_011535417, XP_016877105	TNF alpha induced protein 2	Q03169	2.49897	9.33319	3.1744	0.00610604	0.235019	-2.14957
THY1	7070	ENSG00000154096	NA	NM_001311160, NM_001311162, NM_006288, NP_001298089, NP_001298091, NP_006279	Thy-1 cell surface antigen	B0YJA4, P04216	2.19146	9.52547	3.172	0.00613643	0.235019	-2.15388
COL15A1	1306	ENSG00000204291	NA	NM_001855, NP_001846, XM_011518214, XP_011516516	collagen type XV alpha 1 chain	B3KTP7, P39059	2.58143	9.93692	3.16959	0.00616707	0.235019	-2.15819
CYTH2	9266	ENSG00000105443	NA	NM_004228, NM_017457, NP_004219, NP_059431, XM_006723472, XM_006723473, XP_006723535, XP_006723536, XR_001753791, XR_001753792	cytohesin 2	Q99418	3.11796	10.7989	3.16541	0.00622067	0.235356	-2.16569
BARD1	580	ENSG00000138376	NA	NM_000465, NM_001282543, NM_001282545, NM_001282548, NM_001282549, NP_000456, NP_001269472, NP_001269474, NP_001269477, NP_001269478, NR_104212, NR_104215, NR_104216, XM_017004613, XM_017004614, XP_016860102, XP_016860103, XR_002959322	BRCA1 associated RING domain 1	A0AVN2, Q99728, A0A087X2H0, F6MDI0, F6MDI1, A0A087WZ19, F6MDI2	2.05589	9.11319	3.15894	0.00630458	0.235776	-2.1773
KLHL3	26249	ENSG00000146021	NA	NM_001257194, NM_001257195, NM_017415, NP_001244123, NP_001244124, NP_059111	kelch like family member 3	Q9UH77	2.34644	10.185	3.15508	0.00635502	0.235776	-2.1842
CYC1	1537	ENSG00000179091	ENST00000318911, ENST00000533444, ENST00000528618, ENST00000525122	NM_001916, NP_001907, XM_017013102, XM_024447072, XP_016868591, XP_024302840	cytochrome c1	P08574	1.9891	9.00954	3.15351	0.00637569	0.235776	-2.18701
TTC39C	125488	ENSG00000168234	NA	NM_001135993, NM_001243425, NM_001292030, NM_153211, NP_001129465, NP_001230354, NP_001278959, NP_694943, XM_005258198, XM_006722392, XM_011525814, XM_017025550, XP_005258255, XP_006722455, XP_011524116, XP_016881039	tetratricopeptide repeat domain 39C	Q8N584, B7Z3X0, G3V1P2	1.97854	9.08564	3.14803	0.00644842	0.235776	-2.19684
GNL2	29889	ENSG00000134697	NA	NM_001323623, NM_001323624, NM_013285, NP_001310552, NP_001310553, NP_037417, XM_024446591, XP_024302359	G protein nucleolar 2	Q13823, Q5T0F3	2.9239	12.0419	3.14204	0.0065288	0.235776	-2.20757
NKTR	4820	ENSG00000114857	NA	NM_001012651, NM_001349124, NM_001349125, NM_001349126, NM_005385, NP_001336053, NP_001336054, NP_001336055, NP_005376, XM_006713171, XM_006713173, XM_011533747, XM_017006474, XM_017006475, XM_017006476, XM_017006477, XM_024453539, XM_024453540, XM_024453541, XM_024453543, XM_024453544, XM_024453545, XP_006713234, XP_006713236, XP_011532049, XP_016861963, XP_016861964, XP_016861965, XP_016861966,…	natural killer cell triggering receptor	A0A024R2N6, P30414	1.78454	8.98039	3.14104	0.00654232	0.235776	-2.20936
ZNF721	170960	ENSG00000182903	NA	NM_133474, NP_597731	zinc finger protein 721	Q8TF20	2.03143	10.0252	3.13923	0.00656692	0.235776	-2.21261
DEXI	28955	ENSG00000182108	ENST00000469379, ENST00000331808, ENST00000570992	NM_014015, NP_054734, XM_011522455, XP_011520757	Dexi homolog	O95424	2.00385	9.5653	3.1375	0.00659044	0.235776	-2.21571
CHCHD10	400916	ENSG00000250479, ENSG00000273607	ENST00000520222, ENST00000401675, ENST00000484558, ENST00000523865, ENST00000517886, ENST00000631145, ENST00000620558, ENST00000629095, ENST00000626885, ENST00000626041	NM_001301339, NM_213720, NP_001288268, NP_998885, NR_125755, NR_125756	coiled-coil-helix-coiled-coil-helix domain containing 10	B5MBW9, Q8WYQ3	2.06458	9.04415	3.13071	0.00668363	0.237495	-2.22787
HES1	3280	ENSG00000114315	ENST00000232424, ENST00000476918	NM_005524, NP_005515	hes family bHLH transcription factor 1	Q14469	1.78116	9.28105	3.12391	0.00677819	0.238896	-2.24003
ESPN	83715	ENSG00000187017	NA	NM_031475, NP_113663, XM_005263501, XM_011542231, XM_011542232, XM_011542233, XM_011542236, XM_011542237, XM_011542238, XM_017002433, XM_017002434, XM_024450116, XP_005263558, XP_011540533, XP_011540534, XP_011540535, XP_011540538, XP_011540539, XP_011540540, XP_016857922, XP_016857923, XP_024305884, XR_946774, XR_946775	espin	B1AK53	3.06019	10.1395	3.12136	0.00681392	0.238896	-2.24459
YTHDC2	64848	ENSG00000047188	NA	NM_001345975, NM_001345976, NM_022828, NP_001332904, NP_001332905, NP_073739, XM_011543581, XM_011543582, XM_011543586, XM_017009731, XM_017009733, XM_017009735, XP_011541883, XP_011541884, XP_011541888, XP_016865220, XP_016865222, XP_016865224, XR_001742200, XR_246540, XR_948288	YTH domain containing 2	Q9H6S0	2.24297	9.75304	3.11373	0.00692236	0.239074	-2.25826
OSBPL1A	114876	ENSG00000141447	NA	NM_001242508, NM_018030, NM_080597, NM_133268, NP_001229437, NP_060500, NP_542164, XM_006722380, XM_006722382, XM_017025530, XM_017025531, XM_017025532, XM_017025533, XP_006722443, XP_006722445, XP_016881019, XP_016881020, XP_016881021, XP_016881022, XR_001753139, XR_002958162	oxysterol binding protein like 1A	Q9BXW6, Q6GSK5, B0YJ56, B3KU11	1.69223	9.80025	3.11301	0.00693258	0.239074	-2.25954
ZNF616	90317	ENSG00000204611	ENST00000600228, ENST00000330123, ENST00000596290, ENST00000597013, ENST00000600282	NM_178523, NP_848618, NR_135823	zinc finger protein 616	Q08AN1	1.97292	9.01498	3.11142	0.00695537	0.239074	-2.26238
COMMD3	23412	ENSG00000148444	NA	NM_012071, NP_036203	COMM domain containing 3	Q9UBI1	2.77848	10.1084	3.09728	0.0071616	0.243464	-2.28768
SEL1L3	23231	ENSG00000091490	NA	NM_001297592, NM_001297594, NM_015187, NP_001284521, NP_001284523, NP_056002, XM_011513819, XM_024453953, XM_024453954, XM_024453955, XP_011512121, XP_024309721, XP_024309722, XP_024309723, XR_001741182	SEL1L family member 3	Q68CR1, A0A024R9V3	2.60068	9.47233	3.09141	0.00724895	0.243464	-2.29817
C17orf97	400566	ENSG00000187624, ENSG00000283985	ENST00000360127, ENST00000571106, ENST00000491373, ENST00000575151, ENST00000629953, ENST00000639297, ENST00000638954, ENST00000639580, ENST00000639887, ENST00000638932	NM_001013672, NP_001013694	chromosome 17 open reading frame 97	A0A0H4IV28, Q6ZQX7	2.28257	10.4543	3.09022	0.00726674	0.243464	-2.30029
SECISBP2	79048	ENSG00000187742	NA	NM_001282688, NM_001282689, NM_001282690, NM_001354696, NM_001354697, NM_001354698, NM_001354702, NM_024077, NP_001269617, NP_001269618, NP_001269619, NP_001341625, NP_001341626, NP_001341627, NP_001341631, NP_076982, XM_006717282, XM_011519000, XM_011519001, XM_011519002, XM_011519003, XM_017015122, XM_024447666, XM_024447667, XM_024447668, XM_024447669, XP_006717345, XP_011517302, XP_011517303,…	SECIS binding protein 2	B4DZC7, Q96T21, B4DR97	-2.14091	11.0542	-3.09012	0.00726829	0.243464	-2.30047
RSL24D1	51187	ENSG00000137876	ENST00000260443, ENST00000562993, ENST00000564344, ENST00000569386, ENST00000565854, ENST00000562895	NM_016304, NP_057388	ribosomal L24 domain containing 1	A0A024R5U8, Q9UHA3	2.29626	11.82	3.08239	0.0073852	0.24503	-2.31429
CRKL	1399	ENSG00000099942	NA	NM_005207, NP_005198, XR_937813	CRK like proto-oncogene, adaptor protein	P46109	2.42032	10.7457	3.07836	0.0074469	0.24503	-2.32149
SNORD96A	619571	ENSG00000272296	NA	NR_002592	small nucleolar RNA, C/D box 96A	NA	1.84129	9.11305	3.07636	0.0074777	0.24503	-2.32506
PFAS	5198	ENSG00000178921	NA	NM_012393, NP_036525, XM_006721546, XM_017024760, XM_024450804, XP_006721609, XP_016880249, XP_024306572, XR_934047	phosphoribosylformylglycinamidine synthase	A8K9T9, O15067, Q6P4B4	2.58443	11.6364	3.07316	0.00752721	0.24503	-2.33077
PAX5	5079	ENSG00000196092	NA	NM_001280547, NM_001280548, NM_001280549, NM_001280550, NM_001280551, NM_001280552, NM_001280553, NM_001280554, NM_001280555, NM_001280556, NM_016734, NP_001267476, NP_001267477, NP_001267478, NP_001267479, NP_001267480, NP_001267481, NP_001267482, NP_001267483, NP_001267484, NP_001267485, NP_057953, NR_103999, NR_104000	paired box 5	Q02548, E7EQT0, E7ERW5, C0KTE5, C0KTF5, E7ES87, E7ERK2	-1.74117	8.71906	-3.07182	0.00754798	0.24503	-2.33315
IFNA21	3452	ENSG00000137080	ENST00000380225	NM_002175, NP_002166	interferon alpha 21	P01568	-1.94798	9.01934	-3.06472	0.00765942	0.247122	-2.34584
MIR1299	100302167	ENSG00000275377	NA	NR_031629	microRNA 1299	NA	-2.2758	10.3297	-3.04866	0.00791738	0.253887	-2.37449
DIS3	22894	ENSG00000083520	NA	NM_001128226, NM_001322348, NM_001322349, NM_014953, NP_001121698, NP_001309277, NP_001309278, NP_055768	DIS3 homolog, exosome endoribonuclease and 3'-5' exoribonuclease	Q9Y2L1, G3V1J5	1.95415	9.4541	3.04486	0.0079797	0.254335	-2.38128
FAM162A	26355	ENSG00000114023	NA	NM_014367, NP_055182	family with sequence similarity 162 member A	Q96A26, Q9H2P1	2.13897	9.54814	3.0387	0.00808171	0.255953	-2.39226
RNU6ATAC	100151684	ENSG00000221676	NA	NR_023344	RNA, U6atac small nuclear (U12-dependent splicing)	NA	2.81063	10.5117	3.03594	0.00812781	0.255953	-2.39718
MCEE	84693	ENSG00000124370	NA	NM_032601, NP_115990, XM_005264613, XP_005264670, XR_939729	methylmalonyl-CoA epimerase	Q96PE7	1.76678	9.40803	3.0318	0.00819743	0.256609	-2.40456
TLE2	7089	ENSG00000065717	NA	NM_001144761, NM_001144762, NM_001300846, NM_003260, NP_001138233, NP_001138234, NP_001287775, NP_003251, XM_006722864, XM_011528230, XP_006722927, XP_011526532	transducin like enhancer of split 2	Q04725, K7EMK7	2.37598	10.2301	3.01474	0.00849062	0.263526	-2.43494
SPIN1	10927	ENSG00000106723	NA	NM_006717, NP_006708	spindlin 1	A0A024R297, Q9Y657	2.04873	9.35392	3.00959	0.00858104	0.263526	-2.4441
PQLC1	80148	ENSG00000122490	NA	NM_001146343, NM_001146345, NM_025078, NP_001139815, NP_001139817, NP_079354, XM_005266770, XM_011526188, XM_017025997, XM_017025998, XM_017026000, XM_017026001, XM_017026002, XM_017026003, XM_017026004, XM_017026005, XM_024451267, XP_005266827, XP_011524490, XP_016881486, XP_016881487, XP_016881489, XP_016881490, XP_016881491, XP_016881492, XP_016881493, XP_016881494, XP_024307035, XR_001753279,…	PQ loop repeat containing 1	Q8N2U9	3.03206	11.8161	3.00187	0.00871851	0.263526	-2.45784
HSD17B4	3295	ENSG00000133835	NA	NM_000414, NM_001199291, NM_001199292, NM_001292027, NM_001292028, NP_000405, NP_001186220, NP_001186221, NP_001278956, NP_001278957	hydroxysteroid 17-beta dehydrogenase 4	A0A0S2Z4J1, B2R659, P51659, E7EWE5, B3KSP2, G5E9S2	1.85111	9.4261	2.99991	0.00875384	0.263526	-2.46134
HMGN4	10473	ENSG00000182952	ENST00000377575, ENST00000477243	NM_006353, NP_006344, XM_017010172, XM_017010173, XP_016865661, XP_016865662	high mobility group nucleosomal binding domain 4	A0A024R046, O00479	1.74698	9.14381	2.99761	0.00879534	0.263526	-2.46542
CCDC28A	25901	ENSG00000024862	NA	NM_015439, NP_056254, XM_011535728, XP_011534030	coiled-coil domain containing 28A	Q8IWP9	2.00039	10.123	2.99714	0.00880382	0.263526	-2.46626
DCTN5	84516	ENSG00000166847	ENST00000300087, ENST00000563998, ENST00000566053, ENST00000568589, ENST00000563188, ENST00000568272, ENST00000566298, ENST00000563614	NM_001199011, NM_001199743, NM_032486, NP_001185940, NP_001186672, NP_115875, NR_037573, XR_001752006, XR_001752007	dynactin subunit 5	Q9BTE1	2.2297	9.6634	2.99559	0.00883187	0.263526	-2.46901
ADRA1B	147	ENSG00000170214	ENST00000641205, ENST00000641475, ENST00000306675	NM_000679, NP_000670, XM_005265818, XM_005265819, XM_006714821, XM_011534435, XM_011534437, XM_011534438, XP_005265875, XP_005265876, XP_006714884, XP_011532737, XP_011532739, XP_011532740	adrenoceptor alpha 1B	P35368	1.92442	9.16262	2.98942	0.00894472	0.263526	-2.47998
SLC20A2	6575	ENSG00000168575	ENST00000342228, ENST00000520262, ENST00000520179, ENST00000518660, ENST00000522401, ENST00000524211, ENST00000518717, ENST00000517366, ENST00000522707, ENST00000518384, ENST00000524237, ENST00000523340, ENST00000519463, ENST00000521455	NM_001257180, NM_001257181, NM_006749, NP_001244109, NP_001244110, NP_006740, XM_005273613, XM_005273615, XM_006716390, XM_006716391, XM_017013748, XM_017013749, XM_017013750, XM_017013751, XM_017013752, XM_024447235, XM_024447236, XM_024447237, XP_005273670, XP_005273672, XP_006716453, XP_006716454, XP_016869237, XP_016869238, XP_016869239, XP_016869240, XP_016869241, XP_024303003, XP_024303004,…	solute carrier family 20 member 2	Q08357, B2RBR4, B4DJ71	2.04004	10.2451	2.98645	0.00899963	0.263526	-2.48527
LOX	4015	ENSG00000113083	NA	NM_001178102, NM_001317073, NM_002317, NP_001171573, NP_001304002, NP_002308	lysyl oxidase	B7ZAJ4, B0AZT2, D0PNI2, P28300	2.38493	10.1414	2.98585	0.00901079	0.263526	-2.48634
MIF	4282	ENSG00000240972, ENSG00000276701	ENST00000215754, ENST00000465752, ENST00000498385, ENST00000613839, ENST00000626906, ENST00000625385	NM_002415, NP_002406	macrophage migration inhibitory factor	I4AY87, P14174	2.29889	10.4342	2.98467	0.00903265	0.263526	-2.48843
NBL1	4681	ENSG00000158747	NA	NM_001204084, NM_001204085, NM_001204086, NM_001278164, NM_001278165, NM_001278166, NM_005380, NM_182744, NP_001191013, NP_001191014, NP_001191015, NP_001265093, NP_001265094, NP_001265095, NP_005371, NP_877421	neuroblastoma 1, DAN family BMP antagonist	P41271, A0A087WTY6	1.90393	10.1035	2.9804	0.00911224	0.263526	-2.49601
ACTA1	58	ENSG00000143632	NA	NM_001100, NP_001091	actin, alpha 1, skeletal muscle	P68133	-2.8608	9.08822	-2.97993	0.009121	0.263526	-2.49684
HOXA5	3202	ENSG00000106004	ENST00000222726, ENST00000520854	NM_019102, NP_061975	homeobox A5	P20719	1.76006	8.82637	2.97371	0.0092385	0.263526	-2.5079
RHOU	58480	ENSG00000116574, ENSG00000284984	ENST00000366691	NM_021205, NP_067028, NR_037962	ras homolog family member U	A0A024R3Q7, Q7L0Q8	2.11815	9.63733	2.96847	0.00933844	0.263526	-2.51719
HSBP1	3281	ENSG00000230989	ENST00000433866, ENST00000570259, ENST00000567382, ENST00000569301	NM_001537, NP_001528	heat shock factor binding protein 1	O75506	2.53816	10.19	2.96744	0.00935822	0.263526	-2.51902
TCEA3	6920	ENSG00000204219, ENSG00000282941	ENST00000450454, ENST00000476978, ENST00000374601, ENST00000461794, ENST00000374602, ENST00000492271, ENST00000635035, ENST00000635497, ENST00000634832, ENST00000635356, ENST00000635366, ENST00000634793	NM_003196, NP_003187, XM_006710864, XM_011542053, XM_017002200, XM_017002201, XM_017002202, XM_017002203, XM_017002204, XM_024449399, XP_006710927, XP_011540355, XP_016857689, XP_016857690, XP_016857691, XP_016857692, XP_016857693, XP_024305167	transcription elongation factor A3	B4DUM4, O75764	1.70231	9.07181	2.96665	0.00937356	0.263526	-2.52044
ST13	6767	ENSG00000100380	NA	NM_001278589, NM_003932, NP_001265518, NP_003923	ST13, Hsp70 interacting protein	B4E0U6, A0A140VKA6, P50502, Q0IJ56	2.01952	10.921	2.96643	0.00937767	0.263526	-2.52082
ROR2	4920	ENSG00000169071	NA	NM_001318204, NM_004560, NP_001305133, NP_004551, XM_005252008, XM_005252009, XM_006717121, XM_017014762, XM_017014763, XP_005252065, XP_005252066, XP_006717184, XP_016870251, XP_016870252, XR_001746315	receptor tyrosine kinase like orphan receptor 2	Q01974	2.64487	10.5819	2.96531	0.00939935	0.263526	-2.52281
ECHS1	1892	ENSG00000127884	ENST00000368547	NM_004092, NP_004083, XR_002956965	enoyl-CoA hydratase, short chain 1	P30084	2.59022	10.0821	2.96289	0.00944613	0.263526	-2.5271
MRPL13	28998	ENSG00000172172	ENST00000521648, ENST00000518696, ENST00000522717, ENST00000306185, ENST00000613356, ENST00000518918, ENST00000520677	NM_014078, NP_054797	mitochondrial ribosomal protein L13	Q9BYD1	1.73774	11.5866	2.96163	0.00947072	0.263526	-2.52934
GNAI2	2771	ENSG00000114353	NA	NM_001166425, NM_001282617, NM_001282618, NM_001282619, NM_001282620, NM_002070, NP_001159897, NP_001269546, NP_001269547, NP_001269548, NP_001269549, NP_002061	G protein subunit alpha i2	B3KP24, B3KX51, P04899	2.04797	9.47702	2.95491	0.00960236	0.265783	-2.54127
RAPGEF2	9693	ENSG00000109756	ENST00000505478, ENST00000504604, ENST00000503328, ENST00000511336, ENST00000510510, ENST00000264431, ENST00000514565, ENST00000513816, ENST00000512056, ENST00000502485, ENST00000510253, ENST00000505026, ENST00000509891	NM_001351724, NM_001351725, NM_001351726, NM_001351727, NM_001351728, NM_014247, NP_001338653, NP_001338654, NP_001338655, NP_001338656, NP_001338657, NP_055062, XM_005263358, XM_005263359, XM_005263360, XM_005263361, XM_006714420, XM_006714422, XM_011532425, XM_011532426, XM_017008856, XM_024454286, XM_024454287, XP_005263415, XP_005263416, XP_005263417, XP_005263418, XP_006714483, XP_006714485,…	Rap guanine nucleotide exchange factor 2	Q9Y4G8	1.86661	8.9961	2.94524	0.00979495	0.269051	-2.55841
FCHO2	115548	ENSG00000157107	NA	NM_001146032, NM_138782, NP_001139504, NP_620137, XM_017009016, XM_017009017, XM_017009018, XM_017009019, XM_017009020, XM_017009021, XM_017009022, XM_017009023, XP_016864505, XP_016864506, XP_016864507, XP_016864508, XP_016864509, XP_016864510, XP_016864511, XP_016864512, XR_001741993	FCH domain only 2	Q0JRZ9	1.677	8.83817	2.94386	0.00982272	0.269051	-2.56086
TXNDC9	10190	ENSG00000115514	NA	NM_005783, NP_005774, XM_017003147, XP_016858636	thioredoxin domain containing 9	O14530	1.94471	9.34102	2.93419	0.0100198	0.272091	-2.578
PEPD	5184	ENSG00000124299	NA	NM_000285, NM_001166056, NM_001166057, NP_000276, NP_001159528, NP_001159529	peptidase D	A0A140VJR2, P12955	2.02429	10.0101	2.93308	0.0100425	0.272091	-2.57996
SLC27A1	376497	ENSG00000130304	NA	NM_198580, NP_940982, XM_011528000, XM_011528001, XM_011528002, XM_011528003, XM_017026781, XP_011526302, XP_011526303, XP_011526304, XP_011526305, XP_016882270, XR_001753680, XR_001753681	solute carrier family 27 member 1	Q6PCB7	2.1989	9.50405	2.93083	0.0100889	0.272091	-2.58394
AKAP8	10270	ENSG00000105127	ENST00000269701, ENST00000598597, ENST00000537303, ENST00000599883, ENST00000595416	NM_005858, NP_005849, XM_011527624, XM_017026141, XM_024451313, XP_011525926, XP_016881630, XP_024307081, XR_001753582	A-kinase anchoring protein 8	O43823	1.73773	8.95609	2.92636	0.010182	0.273198	-2.59186
FOS	2353	ENSG00000170345	ENST00000303562, ENST00000554617, ENST00000556324, ENST00000554212, ENST00000535987, ENST00000555242, ENST00000555686, ENST00000555672, ENST00000557139, ENST00000555347	NM_005252, NP_005243	Fos proto-oncogene, AP-1 transcription factor subunit	P01100, Q6FG41	3.55334	9.93255	2.91939	0.0103286	0.273868	-2.6042
RAB11FIP5	26056	ENSG00000135631	NA	NM_015470, NP_056285	RAB11 family interacting protein 5	Q9BXF6, Q9UFM0	2.32339	11.1241	2.91783	0.0103617	0.273868	-2.60697
XRCC6	2547	ENSG00000196419	NA	NM_001288976, NM_001288977, NM_001288978, NM_001469, NP_001275905, NP_001275906, NP_001275907, NP_001460	X-ray repair cross complementing 6	A0A024R1N4, P12956, B1AHC9, B4DE32, B4E356	2.35274	10.5434	2.9152	0.0104178	0.273868	-2.61162
PGLS	25796	ENSG00000130313	ENST00000252603, ENST00000594761, ENST00000596799, ENST00000600923, ENST00000595782, ENST00000598811	NM_012088, NP_036220, XM_011527897, XP_011526199	6-phosphogluconolactonase	A0A0K0K1K7, O95336	2.56139	9.66655	2.91436	0.0104356	0.273868	-2.6131
SSBP1	6742	ENSG00000106028, ENSG00000262771	ENST00000570667, ENST00000571462, ENST00000571430, ENST00000575352, ENST00000574068, ENST00000576311, ENST00000575059, ENST00000570953, ENST00000571709, ENST00000572755, ENST00000576520, ENST00000574199, ENST00000573322, ENST00000576834	NM_001256510, NM_001256511, NM_001256512, NM_001256513, NM_003143, NP_001243439, NP_001243440, NP_001243441, NP_001243442, NP_003134, NR_046269, XM_005250048, XM_005250049, XM_005250050, XM_005250051, XP_005250105, XP_005250106, XP_005250107, XP_005250108	single stranded DNA binding protein 1	A4D1U3, Q04837, B7Z268	2.13345	9.84405	2.90564	0.0106238	0.273868	-2.62851
RC3H2	54542	ENSG00000056586	NA	NM_001100588, NM_001354478, NM_001354479, NM_001354482, NM_001354486, NM_018835, NP_001094058, NP_001341407, NP_001341408, NP_001341411, NP_001341415, NP_061323	ring finger and CCCH-type domains 2	A0A024R899, Q9HBD1	2.23062	9.86754	2.90531	0.0106311	0.273868	-2.62911
BTAF1	9044	ENSG00000095564	NA	NM_003972, NP_003963, XM_011540326, XM_011540327, XM_011540328, XM_011540329, XM_017016877, XM_017016878, XM_017016879, XM_017016880, XM_017016881, XP_011538628, XP_011538629, XP_011538630, XP_011538631, XP_016872366, XP_016872367, XP_016872368, XP_016872369, XP_016872370, XR_246113	B-TFIID TATA-box binding protein associated factor 1	O14981, Q2M1V9, Q8N6J1	2.88421	11.9253	2.90483	0.0106414	0.273868	-2.62994
GMDS	2762	ENSG00000112699	NA	NM_001253846, NM_001500, NP_001240775, NP_001491, XM_006715066, XM_011514500, XM_011514502, XM_011514503, XM_011514505, XM_011514506, XM_011514507, XM_017010752, XP_006715129, XP_011512802, XP_011512804, XP_011512805, XP_011512807, XP_011512808, XP_011512809, XP_016866241, XR_001743349, XR_001743350	GDP-mannose 4,6-dehydratase	O60547	2.96948	10.6001	2.90251	0.0106921	0.273868	-2.63405
SAMD7	344658	ENSG00000187033	ENST00000428432, ENST00000335556, ENST00000487910	NM_001304366, NM_182610, NP_001291295, NP_872416, NR_130713	sterile alpha motif domain containing 7	Q7Z3H4	-1.68655	9.46832	-2.89891	0.0107713	0.273868	-2.64041
TRIM28	10155	ENSG00000130726	NA	NM_005762, NP_005753, XM_024451309, XP_024307077	tripartite motif containing 28	Q13263	2.88283	10.6473	2.89791	0.0107935	0.273868	-2.64219
ZFPL1	7542	ENSG00000162300	NA	NM_006782, NP_006773	zinc finger protein like 1	A0A024R576, O95159	1.90766	9.4528	2.89691	0.0108156	0.273868	-2.64395
SLC2A3	6515	ENSG00000059804	NA	NM_006931, NP_008862	solute carrier family 2 member 3	P11169	2.77481	13.0286	2.89618	0.0108318	0.273868	-2.64524
GULP1	51454	ENSG00000144366	NA	NM_001252668, NM_001252669, NM_016315, NP_001239597, NP_001239598, NP_057399, NR_045562, NR_045563, XM_006712580, XM_006712581, XM_006712582, XM_006712583, XM_006712584, XM_006712585, XM_006712589, XM_011511329, XM_011511331, XM_011511332, XM_011511333, XM_011511335, XM_017004303, XM_017004304, XM_017004305, XM_017004306, XM_017004307, XM_017004308, XP_006712643, XP_006712644, XP_006712645, XP_00…	GULP, engulfment adaptor PTB domain containing 1	Q9UBP9	-3.06348	9.56713	-2.89255	0.0109126	0.274589	-2.65165
RAB10	10890	ENSG00000084733	NA	NM_016131, NP_057215, XM_024452565, XP_024308333	RAB10, member RAS oncogene family	P61026	1.9391	10.079	2.88746	0.011027	0.275808	-2.66064
EIF1AD	84285	ENSG00000175376	ENST00000526451, ENST00000312234, ENST00000525767, ENST00000529964, ENST00000533544, ENST00000527249, ENST00000529973, ENST00000530462, ENST00000532707, ENST00000527051, ENST00000526449	NM_001242481, NM_001242482, NM_001242483, NM_001242484, NM_001242485, NM_001242486, NM_032325, NP_001229410, NP_001229411, NP_001229412, NP_001229413, NP_001229414, NP_001229415, NP_115701, XM_017018412, XP_016873901	eukaryotic translation initiation factor 1A domain containing	A0A024R5B9, Q8N9N8	1.90969	9.40505	2.88431	0.0110981	0.275808	-2.66619
SLC38A9	153129	ENSG00000177058	NA	NM_001258286, NM_001258287, NM_001282429, NM_001349382, NM_001349383, NM_001349384, NM_001349385, NM_173514, NP_001245215, NP_001245216, NP_001269358, NP_001336311, NP_001336312, NP_001336313, NP_001336314, NP_775785, NR_047649, NR_146165, XM_006714539, XM_011543174, XM_011543176, XM_011543177, XM_011543178, XM_011543180, XM_011543182, XM_011543183, XM_011543184, XM_017009077, XM_017009078, XM_01…	solute carrier family 38 member 9	Q8NBW4, B3KVK8, A0A024QZR9	2.27019	9.5551	2.88102	0.0111732	0.275808	-2.672
TBC1D13	54662	ENSG00000107021	NA	NM_001286772, NM_018201, NP_001273701, NP_060671, XM_005252060, XP_005252117	TBC1 domain family member 13	A0A024R8B1, B3KNG3, Q9NVG8, A0A024R8C8, B4DHM6	2.36958	10.6719	2.87813	0.0112394	0.275808	-2.6771
YIPF6	286451	ENSG00000181704	NA	NM_001195214, NM_173834, NP_001182143, NP_776195, XM_011530923, XM_011530924, XM_017029450, XM_017029451, XP_011529225, XP_011529226, XP_016884939, XP_016884940	Yip1 domain family member 6	Q96EC8	2.26409	10.0523	2.87489	0.0113143	0.275808	-2.68282
SAR1A	56681	ENSG00000079332	NA	NM_001142648, NM_020150, NP_001136120, NP_064535	secretion associated Ras related GTPase 1A	Q5SQT9, Q9NR31	1.72935	9.2036	2.87413	0.0113319	0.275808	-2.68416
TTC4	7268	ENSG00000243725	ENST00000371281, ENST00000486621, ENST00000371284, ENST00000486091	NM_001291333, NM_004623, NP_001278262, NP_004614	tetratricopeptide repeat domain 4	O95801	3.14845	12.7592	2.87363	0.0113435	0.275808	-2.68504
AEBP1	165	ENSG00000106624	NA	NM_001129, NP_001120, XM_011515162, XP_011513464	AE binding protein 1	Q8IUX7	2.64427	10.7667	2.87147	0.0113937	0.275808	-2.68885
ITLN2	142683	ENSG00000158764	ENST00000368029, ENST00000494442, ENST00000490489	NM_080878, NP_543154, XM_011509210, XM_024453321, XP_011507512, XP_024309089	intelectin 2	Q8WWU7	-1.85499	8.74046	-2.86979	0.011433	0.275808	-2.69181
ZCCHC17	51538	ENSG00000121766	NA	NM_001282566, NM_001282567, NM_001282568, NM_001282569, NM_001282570, NM_001282571, NM_001282572, NM_001282573, NM_001282574, NM_016505, NP_001269495, NP_001269496, NP_001269497, NP_001269498, NP_001269499, NP_001269500, NP_001269501, NP_001269502, NP_001269503, NP_057589, XM_006710681, XP_006710744	zinc finger CCHC-type containing 17	A0A087WXF8, Q9NP64, A0A0D9SEW3, B4DYA9, A0A087WYV3, A0A087WYF0, A0A087WXU5	1.81905	9.71348	2.86249	0.0116049	0.277437	-2.70468
UQCRFS1	7386	ENSG00000169021	ENST00000304863	NM_006003, NP_005994	ubiquinol-cytochrome c reductase, Rieske iron-sulfur polypeptide 1	P47985	2.58684	10.5649	2.85678	0.0117413	0.277437	-2.71474
MBD3L5	284428	ENSG00000237247	ENST00000329753	NM_001136507, NP_001129979	methyl-CpG binding domain protein 3 like 5	A6NJ08	-1.98519	8.68289	-2.85502	0.0117835	0.277437	-2.71784
ACSBG1	23205	ENSG00000103740	ENST00000258873, ENST00000560124, ENST00000560817, ENST00000560183, ENST00000558301, ENST00000559707, ENST00000558728, ENST00000557935, ENST00000559114, ENST00000559241, ENST00000558130, ENST00000558828, ENST00000558793, ENST00000559713	NM_001199377, NM_015162, NP_001186306, NP_055977, XM_011521390, XM_011521391, XM_017022025, XM_017022026, XP_011519692, XP_011519693, XP_016877514, XP_016877515	acyl-CoA synthetase bubblegum family member 1	B7Z2Y6, Q96GR2, B3KNS7	-1.8406	9.04032	-2.8549	0.0117864	0.277437	-2.71805
ACAD11	84129	ENSG00000240303	ENST00000496418, ENST000002649900, ENST00000485198, ENST00000469042, ENST00000510100, ENST00000477604, ENST00000507705, ENST00000487024, ENST00000481970, ENST00000489991	NM_032169, NP_115545, NR_132426, NR_132427, NR_132428	acyl-CoA dehydrogenase family member 11	Q709F0	1.7677	10.2447	2.85392	0.0118101	0.277437	-2.71978
SMUG1	23583	ENSG00000123415	NA	NM_001243787, NM_001243788, NM_001243789, NM_001243790, NM_001243791, NM_001351237, NM_001351238, NM_001351239, NM_001351240, NM_001351241, NM_001351242, NM_001351243, NM_001351244, NM_001351245, NM_001351246, NM_001351247, NM_001351248, NM_001351249, NM_001351250, NM_001351251, NM_001351252, NM_001351253, NM_001351254, NM_001351255, NM_001351256, NM_001351257, NM_001351258, NM_001351259, NM_0013…	single-strand-selective monofunctional uracil-DNA glycosylase 1	A0A024RAZ8, Q53HV7, A0A0S2Z526	2.09127	10.8181	2.85363	0.0118171	0.277437	-2.72029
MTIF3	219402	ENSG00000122033	NA	NM_001166261, NM_001166262, NM_001166263, NM_152912, NP_001159733, NP_001159734, NP_001159735, NP_690876, XM_006719771, XM_006719772, XM_011534957, XM_011534958, XM_011534959, XM_011534960, XM_011534961, XM_011534962, XM_011534963, XM_017020417, XM_024449331, XP_006719834, XP_006719835, XP_011533259, XP_011533260, XP_011533261, XP_011533262, XP_011533263, XP_011533264, XP_011533265, XP_016875906,…	mitochondrial translational initiation factor 3	Q9H2K0	1.91855	9.69039	2.84937	0.0119204	0.278619	-2.72779
VAX2	25806	ENSG00000116035	ENST00000234392	NM_012476, NP_036608, XM_006711982, XM_011532750, XM_011532751, XP_006712045, XP_011531052, XP_011531053	ventral anterior homeobox 2	F1T0K5, Q9UIW0	1.85943	9.28398	2.8464	0.0119929	0.279075	-2.73301
TMEM222	84065	ENSG00000186501	NA	NM_032125, NP_115501, NR_037576, NR_037577, NR_037580, XR_001737477	transmembrane protein 222	Q9H0R3	1.8611	9.41959	2.84009	0.0121485	0.279579	-2.74412
TNFRSF13C	115650	ENSG00000159958	ENST00000291232	NM_052945, NP_443177	TNF receptor superfamily member 13C	Q5H8V1, Q96RJ3	-2.84645	9.20755	-2.83966	0.0121592	0.279579	-2.74487
ZZZ3	26009	ENSG00000036549	NA	NM_001308237, NM_015534, NP_001295166, NP_056349, XM_005270725, XM_005270726, XM_005270727, XM_005270729, XM_017000970, XM_017000972, XM_024446298, XP_005270782, XP_005270783, XP_005270784, XP_005270786, XP_016856459, XP_016856461, XP_024302066, XR_001737103, XR_001737104	zinc finger ZZ-type containing 3	Q8IYH5	1.73732	9.64379	2.83399	0.0123007	0.279579	-2.75484
S1PR5	53637	ENSG00000180739	NA	NM_001166215, NM_030760, NP_001159687, NP_110387	sphingosine-1-phosphate receptor 5	Q9H228	1.68636	8.8408	2.8333	0.012318	0.279579	-2.75605
FKBP4	2288	ENSG00000004478	ENST00000001008, ENST00000543769, ENST00000540260, ENST00000538622, ENST00000543037, ENST00000539181, ENST00000544366, ENST00000630279	NM_002014, NP_002005, XM_011520929, XP_011519231	FK506 binding protein 4	Q02790	2.11517	10.8707	2.83328	0.0123185	0.279579	-2.75608
PTPN18	26469	ENSG00000072135	NA	NM_001142370, NM_014369, NP_001135842, NP_055184, XM_006712416, XM_006712417, XM_017003798, XM_024452789, XP_006712479, XP_006712480, XP_016859287, XP_024308557	protein tyrosine phosphatase, non-receptor type 18	Q99952	-1.71637	9.49973	-2.83225	0.0123445	0.279579	-2.7579
IL17B	27190	ENSG00000127743	ENST00000518814, ENST00000261796, ENST00000505432	NM_001317987, NM_014443, NP_001304916, NP_055258, XM_011537622, XM_017009346, XM_017009347, XM_017009348, XP_011535924, XP_016864835, XP_016864836, XP_016864837	interleukin 17B	Q9UHF5	2.30496	9.22289	2.82753	0.0124641	0.279579	-2.7662
ASPN	54829	ENSG00000106819	NA	NM_001193335, NM_017680, NP_001180264, NP_060150	asporin	Q9BXN1, Q6P528	1.98591	9.20917	2.82234	0.0125966	0.279579	-2.77531
CHAF1B	8208	ENSG00000159259	ENST00000314103, ENST00000480486, ENST00000481458	NM_005441, NP_005432, XM_011529755, XM_017028477, XM_017028478, XP_011528057, XP_016883966, XP_016883967	chromatin assembly factor 1 subunit B	Q13112	2.37298	10.1677	2.81677	0.0127407	0.279579	-2.78509
UCHL5	51377	ENSG00000116750	NA	NM_001199261, NM_001199262, NM_001199263, NM_001350840, NM_001350841, NM_001350842, NM_001350843, NM_001350844, NM_001350845, NM_001350846, NM_001350847, NM_001350848, NM_001350849, NM_001350850, NM_001350851, NM_001350852, NM_015984, NP_001186190, NP_001186191, NP_001186192, NP_001337769, NP_001337770, NP_001337771, NP_001337772, NP_001337773, NP_001337774, NP_001337775, NP_001337776, NP_0013377…	ubiquitin C-terminal hydrolase L5	Q9Y5K5	2.73426	10.9485	2.81625	0.0127541	0.279579	-2.786
PPP1R13L	10848	ENSG00000104881	NA	NM_001142502, NM_006663, NP_001135974, NP_006654, XM_017026177, XM_017026178, XM_017026179, XP_016881666, XP_016881667, XP_016881668	protein phosphatase 1 regulatory subunit 13 like	A0A024R0Q5, Q8WUF5	1.75934	9.64377	2.81535	0.0127775	0.279579	-2.78758
FOXRED1	55572	ENSG00000110074	NA	NM_017547, NP_060017, NR_037647, NR_037648, XM_006718879, XM_006718881, XM_011542895, XM_011542896, XM_017018000, XM_017018001, XM_017018002, XM_017018003, XM_017018004, XM_017018005, XM_017018006, XP_006718942, XP_006718944, XP_011541197, XP_011541198, XP_016873489, XP_016873490, XP_016873491, XP_016873492, XP_016873493, XP_016873494, XP_016873495	FAD dependent oxidoreductase domain containing 1	Q96CU9, B4DXM1	2.76273	11.8522	2.81115	0.0128876	0.279579	-2.79496
TRIM16L	147166	ENSG00000108448	NA	NM_001037330, NM_001353219, NM_001353220, NM_001353221, NM_001353222, NM_001353223, NM_001353224, NM_001353225, NM_001353226, NP_001032407, NP_001340148, NP_001340149, NP_001340150, NP_001340151, NP_001340152, NP_001340153, NP_001340154, NP_001340155, XM_011523689, XM_011523690, XM_017024245, XM_017024246, XM_017024247, XM_017024248, XM_017024249, XM_017024250, XM_017024252, XP_011521991, XP_0115…	tripartite motif containing 16 like	Q309B1	-2.7416	11.0484	-2.80908	0.012942	0.279579	-2.79859
STIP1	10963	ENSG00000168439	NA	NM_001282652, NM_001282653, NM_006819, NP_001269581, NP_001269582, NP_006810	stress induced phosphoprotein 1	P31948, V9HW72	2.02981	9.06139	2.80796	0.0129715	0.279579	-2.80055
ZMIZ1	57178	ENSG00000108175	NA	NM_020338, NP_065071, XM_005269987, XM_005269988, XM_006717923, XM_006717924, XM_006717925, XM_011539978, XM_011539979, XM_011539980, XM_017016440, XM_017016441, XM_017016442, XM_017016443, XP_005270044, XP_005270045, XP_006717986, XP_006717987, XP_006717988, XP_011538280, XP_011538281, XP_011538282, XP_016871929, XP_016871930, XP_016871931, XP_016871932	zinc finger MIZ-type containing 1	A0JLS3, Q9ULJ6, A0A024QZN6	2.36089	10.2525	2.8079	0.0129733	0.279579	-2.80066
ZNF589	51385	ENSG00000164048	NA	NM_016089, NP_057173, XM_017006575, XM_017006576, XM_017006577, XM_017006578, XM_017006579, XP_016862064, XP_016862065, XP_016862066, XP_016862067, XP_016862068	zinc finger protein 589	Q86UQ0, A0A024R2U0	1.99799	8.97199	2.80724	0.0129905	0.279579	-2.80181
LMOD3	56203	ENSG00000163380	NA	NM_001304418, NM_198271, NP_001291347, NP_938012	leiomodin 3	Q0VAK6	-1.88799	8.62751	-2.80687	0.0130004	0.279579	-2.80246
ZBED4	9889	ENSG00000100426	ENST00000216268	NM_014838, NP_055653, XM_024452312, XP_024308080	zinc finger BED-type containing 4	O75132	1.83561	8.88053	2.80478	0.013056	0.279579	-2.80613
PCGF2	7703	ENSG00000277258, ENSG00000278644	ENST00000616199, ENST00000610747, ENST00000611883, ENST00000616129, ENST00000618941, ENST00000618506, ENST00000620225, ENST00000631566, ENST00000632316, ENST00000631610, ENST00000632510, ENST00000632068, ENST00000633865, ENST00000610440	NM_007144, NP_009075, XM_005257640, XM_005257641, XM_005257642, XM_017025016, XP_005257697, XP_005257698, XP_005257699, XP_016880505	polycomb group ring finger 2	A0A024R1V6, P35227	2.06698	9.21749	2.79831	0.0132293	0.279579	-2.81748
DNAJA2	10294	ENSG00000069345	NA	NM_005880, NP_005871	DnaJ heat shock protein family (Hsp40) member A2	A0A024R6S1, O60884	1.89698	10.3845	2.7975	0.013251	0.279579	-2.81889
CTNNA1	1495	ENSG00000044115	NA	NM_001290307, NM_001290309, NM_001290310, NM_001290312, NM_001323982, NM_001323983, NM_001323984, NM_001323985, NM_001323986, NM_001323987, NM_001323988, NM_001323989, NM_001323990, NM_001323991, NM_001323992, NM_001323993, NM_001323994, NM_001323995, NM_001323996, NM_001323997, NM_001323998, NM_001323999, NM_001324000, NM_001324001, NM_001324002, NM_001324003, NM_001324004, NM_001324005, NM_0013…	catenin alpha 1	G3XAM7, P35221, B4DKT9, B4DU00	1.97753	10.6777	2.79502	0.0133181	0.279579	-2.82323
SNORD27	9301	ENSG00000275996	NA	NR_002563	small nucleolar RNA, C/D box 27	NA	-2.08802	10.0324	-2.79452	0.0133316	0.279579	-2.82411
ZNF207	7756	ENSG00000010244	NA	NM_001032293, NM_001098507, NM_003457, NP_001027464, NP_001091977, NP_003448, XM_017025019, XP_016880508, XR_001752611, XR_001752612, XR_001752613, XR_001752614, XR_001752615, XR_001752616, XR_002958059, XR_002958060, XR_002958061, XR_002958062, XR_002958063, XR_934542, XR_934543	zinc finger protein 207	O43670	2.17493	12.2093	2.79334	0.0133636	0.279579	-2.82617
LY6E	4061	ENSG00000160932, ENSG00000278032	ENST00000633898, ENST00000619718, ENST00000632424, ENST00000632519, ENST00000633934, ENST00000632812, ENST00000632516, ENST00000632232, ENST00000631568, ENST00000632902, ENST00000632978, ENST00000632618, ENST00000633551, ENST00000633451, ENST00000631680	NM_001127213, NM_002346, NP_001120685, NP_002337	lymphocyte antigen 6 family member E	Q16553	-1.91331	11.2467	-2.79315	0.013369	0.279579	-2.82651
STAG3L1	54441	NA	NA	NM_001002840, NM_018991, NR_040583	stromal antigen 3-like 1 (pseudogene)	NA	-1.78379	9.40344	-2.79041	0.0134437	0.279579	-2.8313
ISOC2	79763	ENSG00000063241	ENST00000438389, ENST00000590921, ENST00000425675, ENST00000085068, ENST00000587226, ENST00000589080, ENST00000591718, ENST00000589108	NM_001136201, NM_001136202, NM_024710, NP_001129673, NP_001129674, NP_078986	isochorismatase domain containing 2	Q96AB3	1.73888	9.7663	2.78714	0.0135335	0.279579	-2.83703
YIPF5	81555	ENSG00000145817	NA	NM_001024947, NM_001271732, NM_030799, NP_001020118, NP_001258661, NP_110426	Yip1 domain family member 5	Q969M3	1.49395	9.43409	2.7871	0.0135346	0.279579	-2.8371
CCDC59	29080	ENSG00000133773	NA	NM_014167, NP_054886, NR_033192	coiled-coil domain containing 59	Q9P031	1.72446	8.83159	2.78655	0.0135499	0.279579	-2.83808
HSPA1B	3304	ENSG00000204388, ENSG00000231555, ENSG00000224501, ENSG00000232804, ENSG00000212866	ENST00000375650, ENST00000445736, ENST00000391548, ENST00000545241, ENST00000450744, ENST00000417199, ENST00000391555, ENST00000458062	NM_005346, NP_005337	heat shock protein family A (Hsp70) member 1B	A8K5I0, P0DMV8, P0DMV9	1.86126	9.69463	2.78632	0.0135563	0.279579	-2.83848
ATG16L1	55054	ENSG00000085978, ENSG00000281089	ENST00000629246, ENST00000625501, ENST00000626623, ENST00000627513, ENST00000630204, ENST00000631068, ENST00000629673, ENST00000626189, ENST00000630144, ENST00000629755, ENST00000630596, ENST00000630066, ENST00000626639, ENST00000626264, ENST00000625558, ENST00000626361, ENST00000630093, ENST00000627352	NM_001190266, NM_001190267, NM_017974, NM_030803, NM_198890, NP_001177195, NP_001177196, NP_060444, NP_110430, NP_942593, XM_005246082, XM_005246084, XM_005246086, XM_006712608, XP_005246139, XP_005246141, XP_005246143, XP_006712671, XR_001738801, XR_241242	autophagy related 16 like 1	Q53SV2, Q676U5, A0A024R494, Q17RG0, E7EVC7, A0A024R4B6	1.70373	9.97239	2.78249	0.0136622	0.279583	-2.84517
FAM156B	727866	ENSG00000179304	NA	NM_001099684, NM_001321178, NM_001321179, NM_001321180, NM_001321181, NM_001321182, NM_001321183, NM_001321186, NM_001321187, NM_001321188, NP_001093154, NP_001308107, NP_001308108, NP_001308109, NP_001308110, NP_001308111, NP_001308112, NP_001308115, NP_001308116, NP_001308117, XM_011530817, XM_011530821, XM_024452434, XP_011529119, XP_011529123, XP_024308202	family with sequence similarity 156 member B	Q8NDB6	1.78641	9.1298	2.78247	0.0136628	0.279583	-2.84521
PLD2	5338	ENSG00000129219	NA	NM_001243108, NM_002663, NP_001230037, NP_002654, XM_005256696, XM_017024764, XP_005256753, XP_016880253, XR_001752533, XR_001752534, XR_001752535, XR_001752536, XR_001752537, XR_002958023, XR_002958024	phospholipase D2	O14939	2.14132	9.56675	2.77528	0.0138641	0.282601	-2.85778
METTL5	29081	ENSG00000138382	NA	NM_001293186, NM_001293187, NM_014168, NP_001280115, NP_001280116, NP_054887, XM_011511023, XP_011509325	methyltransferase like 5	Q9NRN9	2.10072	10.7141	2.77222	0.0139508	0.282837	-2.86314
TSPYL4	23270	ENSG00000187189	NA	NM_021648, NP_067680	TSPY like 4	Q9UJ04	-2.60325	10.1215	-2.76941	0.0140308	0.282837	-2.86805
GPX7	2882	ENSG00000116157	ENST00000361314, ENST00000459779	NM_015696, NP_056511	glutathione peroxidase 7	Q96SL4	1.83111	9.374	2.76776	0.014078	0.282837	-2.87094
C2CD3	26005	ENSG00000168014	NA	NM_001286577, NM_015531, NP_001273506, NP_056346, XM_011544904, XM_011544905, XM_017017510, XM_017017511, XM_017017512, XM_017017513, XM_017017514, XM_017017515, XM_017017516, XP_011543206, XP_011543207, XP_016872999, XP_016873000, XP_016873001, XP_016873002, XP_016873003, XP_016873004, XP_016873005, XR_001747826, XR_001747827, XR_001747828, XR_949871	C2 calcium dependent domain containing 3	Q4AC94	2.11194	9.22843	2.76687	0.0141033	0.282837	-2.87249
RIC8B	55188	ENSG00000111785	NA	NM_001330145, NM_001330146, NM_001330147, NM_001351361, NM_001351362, NM_001351363, NM_001351364, NM_001351366, NM_001351367, NM_018157, NP_001317074, NP_001317075, NP_001317076, NP_001338290, NP_001338291, NP_001338292, NP_001338293, NP_001338295, NP_001338296, NP_060627, NR_147131, NR_147132, NR_147133, NR_147134, NR_147135, NR_147136, NR_147137, NR_147138, NR_147139, XR_001748785, XR_001748786…	RIC8 guanine nucleotide exchange factor B	B7WPL0, Q9NVN3, A0A024RBG9	1.75077	9.90734	2.76385	0.0141902	0.282837	-2.87777
FILIP1	27145	ENSG00000118407	NA	NM_001289987, NM_001300866, NM_015687, NP_001276916, NP_001287795, NP_056502, NR_110608, XM_005248713, XM_005248715, XM_011535756, XP_005248770, XP_005248772, XP_011534058	filamin A interacting protein 1	Q7Z7B0	-1.62023	9.37906	-2.76045	0.0142885	0.282837	-2.8837
RDH5	5959	ENSG00000135437	ENST00000553160, ENST00000547072, ENST00000552930, ENST00000553187, ENST00000548486, ENST00000257895, ENST00000550608, ENST00000548082, ENST00000547301, ENST00000548123, ENST00000551444	NM_001199771, NM_002905, NP_001186700, NP_002896	retinol dehydrogenase 5	A0A024RB18, Q92781	2.07716	9.49414	2.75693	0.0143912	0.282837	-2.88985
KDM5B	10765	ENSG00000117139	NA	NM_001314042, NM_001347591, NM_006618, NP_001300971, NP_001334520, NP_006609, XM_011509090, XM_011509091, XM_011509092, XP_011507392, XP_011507393, XP_011507394	lysine demethylase 5B	Q9UGL1	1.55195	9.00923	2.75596	0.0144196	0.282837	-2.89154
EGLN3	112399	ENSG00000129521	NA	NM_001308103, NM_022073, NP_001295032, NP_071356	egl-9 family hypoxia inducible factor 3	B3KVT0, F8W1G2, Q3T1B0, Q9H6Z9	1.91259	9.88267	2.7558	0.0144242	0.282837	-2.89182
SUMF1	285362	ENSG00000144455	NA	NM_001164674, NM_001164675, NM_182760, NP_001158146, NP_001158147, NP_877437, XM_011533624, XM_011533625, XM_011533626, XM_017006252, XM_017006253, XM_017006254, XM_017006255, XP_011531926, XP_011531927, XP_011531928, XP_016861741, XP_016861742, XP_016861743, XP_016861744	sulfatase modifying factor 1	Q8NBK3	2.15503	9.87984	2.7548	0.0144536	0.282837	-2.89357
CD300C	10871	ENSG00000167850	ENST00000330793	NM_006678, NP_006669, XM_017024033, XM_017024034, XP_016879522, XP_016879523	CD300c molecule	Q08708	-2.04274	9.31141	-2.75362	0.0144884	0.282837	-2.89563
FAM46C	54855	ENSG00000183508	ENST00000369448	NM_017709, NP_060179	family with sequence similarity 46 member C	Q5VWP2	2.03722	9.60281	2.75251	0.014521	0.282837	-2.89757
WDR19	57728	ENSG00000157796	NA	NM_001317924, NM_025132, NP_001304853, NP_079408, XM_011513724, XM_011513725, XM_011513726, XM_011513727, XM_017008501, XP_011512026, XP_011512027, XP_011512028, XP_011512029, XP_016863990, XR_001741306, XR_001741307, XR_001741308, XR_001741309, XR_001741310, XR_001741311, XR_001741312, XR_925155	WD repeat domain 19	B4DGR6, Q8NEZ3	2.00172	9.97585	2.74526	0.0147364	0.284303	-2.91022
WDR41	55255	ENSG00000164253	NA	NM_018268, NP_060738, XM_005248551, XM_005248552, XM_011543505, XM_011543507, XM_017009606, XP_005248608, XP_005248609, XP_011541807, XP_011541809, XP_016865095, XR_001742140, XR_001742141	WD repeat domain 41	A0A0S2Z5E0, Q9HAD4	1.56904	9.91186	2.74519	0.0147385	0.284303	-2.91034
SLC7A1	6541	ENSG00000139514	NA	NM_003045, NP_003036, XM_005266507, XM_017020713, XP_005266564, XP_016876202	solute carrier family 7 member 1	A0A024RDQ9, P30825	2.13125	11.2712	2.74452	0.0147585	0.284303	-2.9115
PPIF	10105	ENSG00000108179	NA	NM_005729, NP_005720, XM_005269379, XP_005269436	peptidylprolyl isomerase F	A0A024QZS4, P30405	2.30664	10.7141	2.73687	0.0149894	0.28489	-2.92484
SPARC	6678	ENSG00000113140	NA	NM_001309443, NM_001309444, NM_003118, NP_001296372, NP_001296373, NP_003109	secreted protein acidic and cysteine rich	P09486	1.80396	9.2721	2.73673	0.0149937	0.28489	-2.92508
EDC4	23644	ENSG00000038358	NA	NM_014329, NP_055144	enhancer of mRNA decapping 4	Q6P2E9	2.00577	9.06555	2.73256	0.015121	0.28489	-2.93234
EPS8	2059	ENSG00000151491	NA	NM_004447, NP_004438, XM_011520605, XM_024448878, XM_024448879, XM_024448880, XM_024448881, XM_024448882, XP_011518907, XP_024304646, XP_024304647, XP_024304648, XP_024304649, XP_024304650	epidermal growth factor receptor pathway substrate 8	B4E3T6, Q12929	1.64977	9.22124	2.73231	0.0151287	0.28489	-2.93278
ITGA1	3672	ENSG00000213949	ENST00000282588, ENST00000504086, ENST00000514262, ENST00000513737, ENST00000509049, ENST00000504669, ENST00000506275	NM_181501, NP_852478	integrin subunit alpha 1	P56199	1.89037	8.91994	2.73125	0.0151613	0.28489	-2.93462
LRRC37B	114659	ENSG00000185158	NA	NM_001321350, NM_052888, NP_001308279, NP_443120	leucine rich repeat containing 37B	B4DSJ3, B4DZ43, F5H5K1, Q96QE4	2.27453	11.6571	2.72883	0.015236	0.28489	-2.93884
UBFD1	56061	ENSG00000103353	NA	NM_019116, NP_061989, XM_011545894, XM_017023459, XM_017023460, XP_011544196, XP_016878948, XP_016878949, XR_429678, XR_950816, XR_950818	ubiquitin family domain containing 1	O14562	2.19172	9.44745	2.72648	0.0153089	0.28489	-2.94294
KLHL35	283212	ENSG00000149243	NA	NM_001039548, NM_173583, NP_001034637	kelch like family member 35	Q6PF15	1.87106	11.7226	2.72552	0.0153386	0.28489	-2.94461
MYH3	4621	ENSG00000109063	NA	NM_002470, NP_002461, XM_011523870, XM_011523871, XP_011522172, XP_011522173	myosin heavy chain 3	P11055, Q5GJ67	2.17902	9.31533	2.72461	0.015367	0.28489	-2.94619
BTN3A2	11118	ENSG00000186470	NA	NM_001197246, NM_001197247, NM_001197248, NM_001197249, NM_007047, NP_001184175, NP_001184176, NP_001184177, NP_001184178, NP_008978, XM_005248827, XM_005248831, XM_005248832, XM_006714979, XM_006714980, XM_006714981, XM_006714982, XM_011514267, XM_011514269, XM_011514270, XM_011514271, XM_017010211, XM_017010212, XM_017010213, XM_017010214, XM_017010215, XM_017010216, XM_017010217, XP_005248884,…	butyrophilin subfamily 3 member A2	P78410, A8K4B5	1.76023	8.82903	2.7227	0.0154266	0.28489	-2.94951
ASNS	440	ENSG00000070669	NA	NM_001178075, NM_001178076, NM_001178077, NM_001352496, NM_001673, NM_133436, NM_183356, NP_001171546, NP_001171547, NP_001171548, NP_001339425, NP_001664, NP_597680, NP_899199	asparagine synthetase (glutamine-hydrolyzing)	P08243	1.66815	9.98759	2.72235	0.0154376	0.28489	-2.95013
SARM1	23098	ENSG00000004139	NA	NM_015077, NP_055892	sterile alpha and TIR motif containing 1	Q05B42, Q0D2N8, Q6SZW1	1.86823	8.9481	2.72115	0.015475	0.28489	-2.9522
VPS25	84313	ENSG00000131475	ENST00000253794, ENST00000591584, ENST00000589219, ENST00000589577, ENST00000590339, ENST00000589520	NM_032353, NP_115729	vacuolar protein sorting 25 homolog	A0A024R1X3, Q9BRG1	1.68296	9.101	2.72058	0.0154931	0.28489	-2.95321
C17orf49	124944	ENSG00000258315	ENST00000546495, ENST00000546760, ENST00000549857, ENST00000552402, ENST00000439424, ENST00000552775, ENST00000550038, ENST00000547747, ENST00000547709	NM_001142798, NM_001142799, NM_174893, NP_001136270, NP_001136271, NP_777553	chromosome 17 open reading frame 49	Q8IXM2	1.72914	9.76514	2.71751	0.0155895	0.285567	-2.95853
RFX7	64864	ENSG00000181827	NA	NM_022841, NP_073752, XM_005254603, XM_011521925, XM_017022506, XM_017022507, XM_017022508, XP_005254660, XP_011520227, XP_016877995, XP_016877996, XP_016877997	regulatory factor X7	Q2KHR2	1.64192	9.94746	2.71586	0.0156418	0.285567	-2.9614
PIP4K2B	8396	ENSG00000276293, ENSG00000277292	ENST00000619039, ENST00000613767, ENST00000617781, ENST00000617499, ENST00000613180, ENST00000631839, ENST00000631712, ENST00000631946	NM_003559, NM_138687, NP_003550, XM_011525326, XM_011525327, XM_011525330, XM_017025197, XM_017025199, XP_011523628, XP_011523629, XP_011523632, XP_016880686, XP_016880688	phosphatidylinositol-5-phosphate 4-kinase type 2 beta	P78356	1.7249	9.65183	2.71425	0.0156929	0.285567	-2.9642
COX16	51241	ENSG00000133983	NA	NM_001204090, NM_016468, NP_001191019, NP_057552	COX16, cytochrome c oxidase assembly homolog	B8XYC5, Q9P0S2	-1.97436	9.26887	-2.70861	0.0158732	0.287853	-2.974
SDF2	6388	ENSG00000132581	ENST00000247020, ENST00000585749, ENST00000592250, ENST00000588472, ENST00000587788, ENST00000587629, ENST00000591903, ENST00000589788, ENST00000587338, ENST00000585428	NM_006923, NP_008854, NR_045585, XM_011525106, XP_011523408	stromal cell derived factor 2	Q6IBU4, Q99470	1.64798	9.53047	2.70287	0.0160588	0.290218	-2.98398
RBM22	55696	ENSG00000086589	NA	NM_018047, NP_060517, XR_001742145	RNA binding motif protein 22	Q9NW64	2.67843	12.7904	2.69617	0.0162782	0.293175	-2.99561
INTS12	57117	ENSG00000138785	NA	NM_001142471, NM_020395, NP_001135943, NP_065128, XM_005263148, XM_011532143, XM_011532145, XP_005263205, XP_011530445, XP_011530447, XR_001741293, XR_001741294	integrator complex subunit 12	A0A024RDK4, Q96CB8	1.69111	9.7185	2.69418	0.0163437	0.293349	-2.99905
TACR3	6870	ENSG00000169836	ENST00000304883	NM_001059, NP_001050	tachykinin receptor 3	P29371	-1.92357	9.26202	-2.68819	0.0165429	0.294999	-3.00944
CLK2	1196	ENSG00000176444, ENSG00000261893	ENST00000572269, ENST00000574445, ENST00000570717, ENST00000576584, ENST00000574877, ENST00000575900, ENST00000570684	NM_001291, NM_001294338, NM_001294339, NM_003993, NP_001281267, NP_001281268, NP_003984, XM_005244878, XM_011509143, XP_005244935, XP_011507445	CDC like kinase 2	A8K7I0, P49760, B7Z8N6, B1AVT0	2.01221	10.5673	2.68805	0.0165477	0.294999	-3.00969
SMARCE1	6605	ENSG00000073584	NA	NM_003079, NP_003070	SWI/SNF related, matrix associated, actin dependent regulator of chromatin, subfamily e, member 1	A0A024R1S7, Q969G3	1.77467	10.8031	2.68373	0.016693	0.295623	-3.01718
KCTD7	154881	ENSG00000243335	ENST00000639828, ENST00000275532, ENST00000640385, ENST00000443322, ENST00000639879, ENST00000640851, ENST00000638524, ENST00000449064, ENST00000638540, ENST00000640234, ENST00000640601	NM_001167961, NM_153033, NP_001161433, NP_694578	potassium channel tetramerization domain containing 7	Q96MP8, A0A024RDN7	-2.0411	9.27481	-2.67888	0.0168575	0.295623	-3.02559
DCTD	1635	ENSG00000129187	NA	NM_001012732, NM_001351743, NM_001351744, NM_001351745, NM_001351747, NM_001351748, NM_001351750, NM_001351753, NM_001921, NP_001012750, NP_001338672, NP_001338673, NP_001338674, NP_001338676, NP_001338677, NP_001338679, NP_001338682, NP_001912, XM_005262778, XM_005262781, XM_005262782, XM_006714115, XM_006714116, XM_011531674, XM_011531675, XM_011531676, XM_017007820, XM_017007822, XM_017007823,…	dCMP deaminase	P32321	1.77349	9.74028	2.67851	0.0168698	0.295623	-3.02621
TWISTNB	221830	ENSG00000105849	ENST00000222567, ENST00000462263	NM_001002926, NP_001002926	TWIST neighbor	Q3B726	2.03803	9.29733	2.67725	0.0169129	0.295623	-3.0284
RENBP	5973	ENSG00000102032	NA	NM_002910, NP_002901, XM_017029698, XP_016885187	renin binding protein	P51606	2.12865	9.044	2.67577	0.0169638	0.295623	-3.03097
SOD3	6649	ENSG00000109610	ENST00000598411, ENST00000593742, ENST00000382120	NM_003102, NP_003093, XR_427488	superoxide dismutase 3	A0A140VJU8, P08294	2.05473	9.18404	2.67288	0.0170628	0.295623	-3.03596
CHURC1	91612	ENSG00000258289	ENST00000549115, ENST00000607599, ENST00000548752, ENST00000552002, ENST00000551947, ENST00000556089, ENST00000551093, ENST00000547625	NM_001204063, NM_001204064, NM_145165, NP_001190992, NP_001190993, NP_660148	churchill domain containing 1	A0A024R6B7, Q8WUH1	1.6593	9.10153	2.67287	0.0170634	0.295623	-3.03599
NOP58	51602	ENSG00000055044	NA	NM_015934, NP_057018	NOP58 ribonucleoprotein	Q9Y2X3	1.66532	8.94903	2.67048	0.0171457	0.295623	-3.04011
RDH13	112724	ENSG00000160439, ENSG00000276684, ENSG00000278284, ENSG00000274418, ENSG00000276341, ENSG00000276826, ENSG00000275474, ENSG00000273944, ENSG00000278149, ENSG00000274504	ENST00000622378, ENST00000619008, ENST00000622337, ENST00000616508, ENST00000615256, ENST00000622096, ENST00000621614, ENST00000621540, ENST00000614875, ENST00000620929, ENST00000613092, ENST00000616988, ENST00000616337, ENST00000619467, ENST00000612006, ENST00000620152, ENST00000613003, ENST00000621742, ENST00000611335, ENST00000613456, ENST00000617463, ENST00000616773, ENST00000622572, ENST0000…	NM_001145971, NM_138412, NP_001139443, NP_612421, NR_027381, NR_027382, XM_005258473, XM_011526408, XM_024451335, XM_024451336, XM_024451337, XM_024451338, XM_024451339, XP_005258530, XP_011524710, XP_024307103, XP_024307104, XP_024307105, XP_024307106, XP_024307107	retinol dehydrogenase 13	A0A024R4M8, B3KVA3, Q8NBN7	1.65202	8.81284	2.66968	0.0171735	0.295623	-3.0415
STXBP3	6814	ENSG00000116266	NA	NM_007269, NP_009200	syntaxin binding protein 3	O00186	1.61706	9.30344	2.66937	0.0171844	0.295623	-3.04204
ZNF30	90075	ENSG00000168661	NA	NM_001099437, NM_001099438, NM_194325, NP_001092907, NP_001092908, NP_919306, NR_024018, XM_011527443, XM_011527444, XM_017027423, XM_017027424, XM_017027425, XM_017027426, XM_017027428, XP_011525745, XP_011525746, XP_016882912, XP_016882913, XP_016882914, XP_016882915, XP_016882917	zinc finger protein 30	P17039	-2.41338	9.37365	-2.66748	0.0172502	0.295623	-3.04532
PFKFB4	5210	ENSG00000114268	NA	NM_001317134, NM_001317135, NM_001317136, NM_001317137, NM_001317138, NM_004567, NP_001304063, NP_001304064, NP_001304065, NP_001304066, NP_001304067, NP_004558, XM_011533829, XM_017006614, XM_017006615, XM_017006616, XM_017006617, XM_024453595, XP_011532131, XP_016862103, XP_016862104, XP_016862105, XP_016862106, XP_024309363	6-phosphofructo-2-kinase/fructose-2,6-biphosphatase 4	Q16877, Q66S35, B7Z5C3, Q5XLC3	2.65961	11.4336	2.66639	0.0172879	0.295623	-3.04719
PSAT1	29968	ENSG00000135069	NA	NM_021154, NM_058179, NP_066977, NP_478059	phosphoserine aminotransferase 1	A0A024R280, Q9Y617, A0A024R222	1.59197	8.88701	2.6634	0.0173926	0.295623	-3.05236
CEACAM18	729767	ENSG00000213822	ENST00000396477	NM_001080405, NM_001278392, NP_001265321, XM_011527258, XP_011525560	carcinoembryonic antigen related cell adhesion molecule 18	NA	-1.54154	8.8839	-2.66328	0.0173971	0.295623	-3.05258
UBE3B	89910	ENSG00000151148	NA	NM_001270449, NM_001270450, NM_001270451, NM_130466, NM_183414, NM_183415, NP_001257378, NP_001257379, NP_001257380, NP_569733, NP_904324, XM_005253987, XM_006719681, XM_006719682, XM_011538959, XM_011538961, XM_017020195, XM_017020196, XM_024449269, XP_005254044, XP_006719744, XP_006719745, XP_011537261, XP_011537263, XP_016875684, XP_016875685, XP_024305037, XR_429118, XR_429119	ubiquitin protein ligase E3B	Q7Z3V4, A0A024RBI2	1.53791	9.16263	2.66245	0.017426	0.295623	-3.054
WNT16	51384	ENSG00000002745	NA	NM_016087, NM_057168, NP_057171, NP_476509	Wnt family member 16	E9PH60, Q9UBV4	-1.58601	8.78068	-2.65587	0.017659	0.297686	-3.06537
LOC260339	260339	NA	NA	NR_001286	transcription factor A, mitochondrial pseudogene	NA	-1.76699	9.88812	-2.65248	0.0177801	0.297686	-3.07123
ZMYND15	84225	ENSG00000141497	NA	NM_001136046, NM_001267822, NM_032265, NP_001129518, NP_001254751, NP_115641, XM_017025218, XP_016880707	zinc finger MYND-type containing 15	Q9H091	2.07226	9.02387	2.6468	0.017985	0.297686	-3.08104
KCTD18	130535	ENSG00000155729	NA	NM_001321547, NM_001321548, NM_001321550, NM_152387, NP_001308476, NP_001308477, NP_001308479, NP_689600	potassium channel tetramerization domain containing 18	A8K4A2, Q6PI47	1.66387	8.86391	2.64658	0.0179931	0.297686	-3.08142
CASK	8573	ENSG00000147044	NA	NM_001126054, NM_001126055, NM_003688, NP_001119526, NP_001119527, NP_003679, XM_005272686, XM_006724566, XM_011543993, XM_011543994, XM_011543995, XM_011543996, XM_011543997, XM_024452473, XP_005272743, XP_006724629, XP_011542295, XP_011542296, XP_011542297, XP_011542298, XP_011542299, XP_024308241	calcium/calmodulin dependent serine protein kinase	O14936	1.69322	9.03951	2.64389	0.018091	0.297686	-3.08606
PLOD3	8985	ENSG00000106397	NA	NM_001084, NP_001075	procollagen-lysine,2-oxoglutarate 5-dioxygenase 3	O60568, Q9UG85	2.74294	12.3114	2.64348	0.0181057	0.297686	-3.08676
PRR20C	729240	ENSG00000229665	ENST00000544357, ENST00000614894	NM_001130405, NP_001123877	proline rich 20C	P86478, P86479, P86480, P86481, P86496	-2.77038	10.0608	-2.64306	0.0181211	0.297686	-3.08749
MPL	4352	ENSG00000117400	NA	NM_005373, NP_005364, XM_017001320, XP_016856809	MPL proto-oncogene, thrombopoietin receptor	P40238	1.71645	9.34653	2.64169	0.0181714	0.297686	-3.08986
FNBP1	23048	ENSG00000187239	NA	NM_015033, NP_055848, XM_005251815, XM_005251820, XM_005251821, XM_005251822, XM_005251823, XM_005251824, XM_005251825, XM_005251826, XM_005251827, XM_005251828, XM_005251829, XM_005251830, XM_005251831, XM_005251832, XM_005251833, XM_005251834, XM_006717016, XM_011518399, XM_011518400, XM_011518401, XM_011518402, XM_017014487, XM_017014488, XM_017014489, XM_017014490, XM_017014491, XM_017014492,…	formin binding protein 1	Q96RU3, B7ZL13, B7ZL14	2.68472	11.9213	2.64148	0.018179	0.297686	-3.09022
SNAPC2	6618	ENSG00000104976	NA	NM_003083, NP_003074, NR_030717	small nuclear RNA activating complex polypeptide 2	Q13487	2.11538	12.026	2.63903	0.018269	0.297686	-3.09445
ABHD6	57406	ENSG00000163686	NA	NM_001320126, NM_020676, NP_001307055, NP_065727, XM_005265334, XM_005265335, XP_005265391, XP_005265392	abhydrolase domain containing 6	A0A024R323, Q9BV23	1.9229	9.9626	2.63665	0.0183568	0.297686	-3.09855
TAX1BP1	8887	ENSG00000106052	NA	NM_001079864, NM_001206901, NM_001206902, NM_006024, NP_001073333, NP_001193830, NP_001193831, NP_006015, XM_005249900, XM_017012754, XP_005249957, XP_016868243	Tax1 binding protein 1	Q86VP1, B4DSG5	2.08203	11.5299	2.63533	0.0184054	0.297686	-3.10081
SURF1	6834	ENSG00000148290, ENSG00000280627	ENST00000371974, ENST00000495952, ENST00000437995, ENST00000463965, ENST00000615505, ENST00000626663, ENST00000628258, ENST00000630619, ENST00000625378, ENST00000629007	NM_001280787, NM_003172, NP_001267716, NP_003163, XM_011518942, XP_011517244	SURF1, cytochrome c oxidase assembly factor	A0A087WYS9, Q15526, E5KRX5	1.57938	9.01997	2.63436	0.0184414	0.297686	-3.10248
TTC38	55020	ENSG00000075234	NA	NM_017931, NP_060401, XM_011530259, XM_011530260, XP_011528561, XP_011528562, XR_001755257, XR_001755258, XR_001755259, XR_001755260, XR_002958710, XR_244380	tetratricopeptide repeat domain 38	Q5R3I4	1.65145	9.12608	2.63302	0.0184915	0.297686	-3.1048
ANO1	55107	ENSG00000131620	NA	NM_018043, NP_060513, NR_030691, XM_006718602, XM_006718604, XM_006718605, XM_011545121, XM_011545123, XM_011545124, XM_011545125, XM_011545126, XM_011545127, XM_011545128, XM_011545129, XM_011545131, XM_017017956, XM_017017957, XP_006718665, XP_006718667, XP_006718668, XP_011543423, XP_011543425, XP_011543426, XP_011543427, XP_011543428, XP_011543429, XP_011543430, XP_011543431, XP_011543433, XP…	anoctamin 1	Q5XXA6, Q9NW72	1.79458	9.4041	2.63288	0.0184966	0.297686	-3.10504
GBP3	2635	ENSG00000117226	NA	NM_001319179, NM_001319180, NM_001319181, NM_018284, NP_001306108, NP_001306109, NP_001306110, NP_060754, NR_135007, XM_005270743, XM_006710574, XM_011541233, XM_011541234, XM_017001013, XM_017001014, XP_005270800, XP_006710637, XP_011539535, XP_011539536, XP_016856502, XP_016856503	guanylate binding protein 3	Q9H0R5	1.51297	9.09157	2.63194	0.0185316	0.297686	-3.10665
NUDT15	55270	ENSG00000136159	ENST00000258662	NM_001304745, NM_018283, NP_001291674, NP_060753, NR_136687, NR_136688	nudix hydrolase 15	Q9NV35	1.64876	8.78223	2.63129	0.0185561	0.297686	-3.10778
FAM124B	79843	ENSG00000124019	ENST00000389874, ENST00000409685, ENST00000243806	NM_001122779, NM_024785, NP_001116251, NP_079061	family with sequence similarity 124 member B	Q9H5Z6	1.91453	8.97859	2.63079	0.0185745	0.297686	-3.10863
STOML1	9399	ENSG00000067221	NA	NM_001256672, NM_001256673, NM_001256674, NM_001256675, NM_001256676, NM_001256677, NM_001324226, NM_001324227, NM_001324228, NM_001324229, NM_001324230, NM_004809, NP_001243601, NP_001243602, NP_001243603, NP_001243604, NP_001243605, NP_001243606, NP_001311155, NP_001311156, NP_001311157, NP_001311158, NP_001311159, NP_004800, XM_005254792, XM_024450109, XP_005254849, XP_024305877	stomatin like 1	Q53HB6, Q9UBI4, H3BST3	1.6957	8.88589	2.6295	0.0186231	0.297686	-3.11087
KIR2DL3	3804	ENSG00000243772, ENSG00000277554, ENSG00000278327, ENSG00000277484, ENSG00000277317, ENSG00000273887, ENSG00000276590, ENSG00000277924, ENSG00000274108, ENSG00000274952, ENSG00000274402, ENSG00000275658, ENSG00000275623, ENSG00000273947, ENSG00000275008, ENSG00000278369, ENSG00000276459, ENSG00000276218, ENSG00000274830, ENSG00000274410, ENSG00000284504, ENSG00000284132, ENSG00000283702, ENSG0000…	ENST00000342376, ENST00000614792, ENST00000611990, ENST00000611369, ENST00000619995, ENST00000615739, ENST00000611821, ENST00000620549, ENST00000617593, ENST00000617150, ENST00000619702, ENST00000615876, ENST00000615091, ENST00000617790, ENST00000616520, ENST00000617404, ENST00000617853, ENST00000622644, ENST00000611207, ENST00000610407, ENST00000617242, ENST00000639176, ENST00000639124, ENST0000…	NM_014511, NM_015868, NP_056952	killer cell immunoglobulin like receptor, two Ig domains and long cytoplasmic tail 3	E3NZD8, P43628	-1.69394	8.59983	-2.6269	0.0187208	0.297688	-3.11534
ATP6AP2	10159	ENSG00000182220	NA	NM_005765, NP_005756	ATPase H+ transporting accessory protein 2	O75787	2.84668	10.3333	2.62648	0.0187364	0.297688	-3.11605
SERINC4	619189	ENSG00000184716	NA	NM_001258031, NM_001258032, NP_001244960, NP_001244961	serine incorporator 4	A6NH21	-1.69689	8.98513	-2.62288	0.0188728	0.298744	-3.12226
IFIT1	3434	ENSG00000185745	ENST00000371804, ENST00000546318	NM_001270927, NM_001270928, NM_001270929, NM_001270930, NM_001548, NP_001257856, NP_001257857, NP_001257858, NP_001257859, NP_001539	interferon induced protein with tetratricopeptide repeats 1	P09914	2.25709	10.124	2.62173	0.0189165	0.298744	-3.12423
EIF3H	8667	ENSG00000147677	NA	NM_003756, NP_003747	eukaryotic translation initiation factor 3 subunit H	O15372, Q6IB98	2.07075	10.8623	2.61741	0.0190817	0.30004	-3.13167
BASP1	10409	ENSG00000176788	ENST00000606445, ENST00000322611, ENST00000616743	NM_001271606, NM_006317, NP_001258535, NP_006308	brain abundant membrane attached signal protein 1	P80723	2.08758	12.1061	2.61455	0.0191916	0.30004	-3.13658
AP3M2	10947	ENSG00000070718	NA	NM_001134296, NM_006803, NP_001127768, NP_006794, XM_017012977, XP_016868466, XR_001745459	adaptor related protein complex 3 mu 2 subunit	P53677	2.45827	11.7763	2.61221	0.019282	0.30004	-3.1406
ELP3	55140	ENSG00000134014	NA	NM_001284220, NM_001284222, NM_001284224, NM_001284225, NM_001284226, NM_018091, NP_001271149, NP_001271151, NP_001271153, NP_001271154, NP_001271155, NP_060561, XM_006716354, XM_017013604, XM_024447184, XM_024447185, XP_006716417, XP_016869093, XP_024302952, XP_024302953	elongator acetyltransferase complex subunit 3	B4DKA4, Q9H9T3, B4DXV1	1.79278	10.1446	2.61203	0.0192889	0.30004	-3.1409
HCRTR2	3062	ENSG00000137252	ENST00000370862, ENST00000615358	NM_001526, NP_001517, XM_017010798, XP_016866287	hypocretin receptor 2	O43614, S4X0W3	-1.53644	9.36334	-2.61185	0.0192961	0.30004	-3.14122
PAFAH2	5051	ENSG00000158006	NA	NM_000437, NP_000428, XM_006710669, XM_006710670, XM_011541528, XM_011541529, XM_017001390, XM_017001391, XM_017001392, XP_006710732, XP_006710733, XP_011539830, XP_011539831, XP_016856879, XP_016856880, XP_016856881	platelet activating factor acetylhydrolase 2	Q99487	-2.0335	10.1472	-2.60984	0.0193742	0.30004	-3.14467
ARHGEF17	9828	ENSG00000110237	ENST00000263674, ENST00000544519, ENST00000536170, ENST00000537198, ENST00000536481, ENST00000543530	NM_014786, NP_055601, XM_017018623, XM_017018624, XP_016874112, XP_016874113, XR_001748051, XR_001748052, XR_950116	Rho guanine nucleotide exchange factor 17	Q96PE2	1.88364	10.4054	2.60542	0.0195472	0.30004	-3.15227
RIPK2	8767	ENSG00000104312	ENST00000220751, ENST00000522965, ENST00000517696, ENST00000518673	NM_003821, NP_003812, XM_005251092, XM_011517357, XP_005251149, XP_011515659	receptor interacting serine/threonine kinase 2	A0A0S2Z4Z8, O43353	1.54476	8.94652	2.60054	0.0197397	0.30004	-3.16065
PRPF8	10594	ENSG00000174231, ENSG00000274442	ENST00000614672, ENST00000634039, ENST00000632797, ENST00000633820, ENST00000632246, ENST00000633608, ENST00000632525, ENST00000631792, ENST00000631647, ENST00000632574, ENST00000631912, ENST00000634207, ENST00000631518, ENST00000632683	NM_006445, NP_006436, XM_024450537, XP_024306305	pre-mRNA processing factor 8	Q6P2Q9	2.39482	10.7711	2.6004	0.0197454	0.30004	-3.16089
SNORD3C	780853	ENSG00000264940	NA	NR_006881	small nucleolar RNA, C/D box 3C	NA	-2.65512	11.9545	-2.60036	0.0197467	0.30004	-3.16095
POP7	10248	ENSG00000172336	ENST00000303151, ENST00000457480	NM_005837, NP_005828	POP7 homolog, ribonuclease P/MRP subunit	O75817	2.30496	9.17226	2.60008	0.0197579	0.30004	-3.16143
SDCCAG8	10806	ENSG00000054282, ENSG00000276111	ENST00000622598, ENST00000627857, ENST00000627744, ENST00000630785, ENST00000630755	NM_001350246, NM_001350247, NM_001350248, NM_001350249, NM_001350251, NM_006642, NP_001337175, NP_001337176, NP_001337177, NP_001337178, NP_001337180, NP_006633, XM_005273013, XM_005273018, XM_005273022, XM_005273023, XM_011544026, XM_011544028, XM_011544030, XM_017000104, XM_017000105, XM_024452537, XM_024452539, XM_024452540, XM_024452547, XM_024452548, XM_024452549, XP_005273070, XP_005273075,…	serologically defined colon cancer antigen 8	Q86SQ7	1.41057	8.99563	2.59662	0.0198958	0.30004	-3.16737
C5	727	ENSG00000106804	ENST00000223642, ENST00000480188, ENST00000489802, ENST00000466280, ENST00000460578	NM_001317163, NM_001317164, NM_001735, NP_001304092, NP_001304093, NP_001726	complement C5	P01031, Q59GS8	2.15704	10.1828	2.59576	0.0199302	0.30004	-3.16885
POLDIP3	84271	ENSG00000100227	NA	NM_001278657, NM_032311, NM_178136, NP_001265586, NP_115687, NP_835237, NR_103820, XM_011530457, XM_017029010, XM_017029011, XP_011528759, XP_016884499, XP_016884500	DNA polymerase delta interacting protein 3	B4E0L0, F6VRR5, Q659C6, Q9BY77	1.47647	9.25352	2.59444	0.019983	0.30004	-3.17111
DDB1	1642	ENSG00000167986	NA	NM_001923, NP_001914	damage specific DNA binding protein 1	Q16531	1.71347	10.0712	2.58612	0.0203195	0.30004	-3.18537
MAD2L2	10459	ENSG00000116670	NA	NM_001127325, NM_006341, NP_001120797, NP_006332, XM_024450407, XP_024306175	mitotic arrest deficient 2 like 2	A0A024R4I4, Q9UI95	1.88935	9.31974	2.58588	0.0203292	0.30004	-3.18578
ITGAV	3685	ENSG00000138448	NA	NM_001144999, NM_001145000, NM_002210, NP_001138471, NP_001138472, NP_002201	integrin subunit alpha V	P06756	1.82848	10.6338	2.58564	0.0203388	0.30004	-3.18618
PJA2	9867	ENSG00000198961	ENST00000361189, ENST00000511624, ENST00000512822, ENST00000361557	NM_014819, NP_055634, XM_017010099, XP_016865588	praja ring finger ubiquitin ligase 2	O43164	2.10881	11.8456	2.5855	0.0203445	0.30004	-3.18642
SMARCAL1	50485	ENSG00000138375	NA	NM_001127207, NM_014140, NP_001120679, NP_054859, XM_005246631, XM_005246632, XM_017004228, XP_005246688, XP_005246689, XP_016859717	SWI/SNF related, matrix associated, actin dependent regulator of chromatin, subfamily a like 1	Q9NZC9	2.07049	9.66977	2.58457	0.0203828	0.30004	-3.18803
CCDC88A	55704	ENSG00000115355	NA	NM_001135597, NM_001254943, NM_018084, NP_001129069, NP_001241872, NP_060554, XM_005264418, XM_005264421, XM_005264426, XM_011532965, XM_011532966, XM_011532967, XM_011532968, XM_017004476, XM_017004477, XM_017004478, XM_017004479, XM_017004480, XM_017004481, XP_005264475, XP_005264478, XP_005264483, XP_011531267, XP_011531268, XP_011531269, XP_011531270, XP_016859965, XP_016859966, XP_016859967,…	coiled-coil domain containing 88A	O14997, Q3V6T2	1.7775	10.3458	2.58439	0.0203901	0.30004	-3.18833
SAT2	112483	ENSG00000141504	NA	NM_001320845, NM_001320846, NM_001320847, NM_133491, NP_001307774, NP_001307775, NP_001307776, NP_597998, XM_017024073, XM_017024074, XP_016879562, XP_016879563	spermidine/spermine N1-acetyltransferase family member 2	Q502X4, Q96F10, I3L0W4	1.86868	9.31468	2.58323	0.0204374	0.30004	-3.19031
MCOLN1	57192	ENSG00000090674	NA	NM_020533, NP_065394	mucolipin 1	Q9GZU1	1.88716	8.91121	2.58176	0.0204978	0.30004	-3.19283
APEX1	328	ENSG00000100823	NA	NM_001244249, NM_001641, NM_080648, NM_080649, NP_001231178, NP_001632, NP_542379, NP_542380	apurinic/apyrimidinic endodeoxyribonuclease 1	P27695, Q5TZP7	2.15329	9.51255	2.58161	0.0205041	0.30004	-3.19309
CBR4	84869	ENSG00000145439	NA	NM_032783, NP_116172, XM_005263315, XM_005263316, XM_006714391, XM_006714392, XM_011532385, XM_011532386, XM_017008782, XM_017008783, XP_005263372, XP_005263373, XP_006714454, XP_006714455, XP_011530687, XP_011530688, XP_016864271, XP_016864272, XR_001741341	carbonyl reductase 4	Q8N4T8	1.79362	8.98381	2.58118	0.0205219	0.30004	-3.19383
MRPL50	54534	ENSG00000136897	ENST00000374865	NM_019051, NP_061924	mitochondrial ribosomal protein L50	Q8N5N7	1.65421	8.85545	2.57925	0.0206012	0.30004	-3.19713
PDHB	5162	ENSG00000168291	NA	NM_000925, NM_001173468, NM_001315536, NP_000916, NP_001166939, NP_001302465, NR_033384	pyruvate dehydrogenase E1 beta subunit	P11177	2.05267	10.7641	2.57804	0.0206511	0.30004	-3.19919
XRCC1	7515	ENSG00000073050	NA	NM_006297, NP_006288	X-ray repair cross complementing 1	B2RCY5, P18887, Q59HH7	1.63107	8.99289	2.57452	0.0207975	0.30004	-3.20522
ARF4	378	ENSG00000168374	NA	NM_001660, NP_001651	ADP ribosylation factor 4	P18085	1.60774	10.1739	2.57395	0.0208214	0.30004	-3.2062
SAFB2	9667	ENSG00000130254	NA	NM_014649, NP_055464, XM_011528449, XM_011528450, XM_017027520, XM_017027522, XM_024451801, XM_024451802, XM_024451803, XM_024451804, XM_024451805, XP_011526751, XP_011526752, XP_016883009, XP_016883011, XP_024307569, XP_024307570, XP_024307571, XP_024307572, XP_024307573	scaffold attachment factor B2	Q14151	1.84337	10.3547	2.57214	0.0208971	0.30004	-3.2093
PRDX4	10549	ENSG00000123131	NA	NM_006406, NP_006397, XM_005274438, XP_005274495	peroxiredoxin 4	Q13162, V9HW63	1.75307	11.6416	2.57141	0.0209276	0.30004	-3.21054
ASNSD1	54529	ENSG00000138381	ENST00000607062, ENST00000260952, ENST00000425590, ENST00000605941, ENST00000607535, ENST00000420250, ENST00000606910, ENST00000607829, ENST00000607690	NM_001353497, NM_019048, NP_001340426, NP_061921	asparagine synthetase domain containing 1	Q9NWL6	2.49691	9.31764	2.56994	0.0209892	0.30004	-3.21305
ZNF317	57693	ENSG00000130803	NA	NM_001190791, NM_020933, NP_001177720, NP_065984, NR_102435, XM_024451626, XP_024307394, XR_430146	zinc finger protein 317	A0A024R775, Q96PQ6, A0A024R7B1	1.85947	10.4109	2.56982	0.0209944	0.30004	-3.21326
WDR92	116143	ENSG00000243667	ENST00000492039, ENST000002951210, ENST00000457114, ENST00000406245, ENST00000409164, ENST00000468984	NM_001256476, NM_138458, NP_001243405, NP_612467, NR_046234	WD repeat domain 92	Q96MX6, A0A140VK67	2.39005	10.3622	2.56811	0.0210663	0.30004	-3.21618
PIN4	5303	ENSG00000102309	NA	NM_001170747, NM_006223, NP_001164218, NP_006214, NR_033187	peptidylprolyl cis/trans isomerase, NIMA-interacting 4	Q9Y237	1.73561	9.38276	2.56673	0.0211245	0.30004	-3.21853
GPR6	2830	ENSG00000146360	ENST00000275169, ENST00000414000	NM_001286099, NM_005284, NP_001273028, NP_005275	G protein-coupled receptor 6	P46095, F1DAM6	-1.42405	8.69576	-2.56572	0.0211672	0.30004	-3.22026
FAM120A	23196	ENSG00000048828	NA	NM_001286722, NM_001286723, NM_001286724, NM_014612, NP_001273651, NP_001273652, NP_001273653, NP_055427, XM_005251842, XM_011518412, XM_011518413, XM_011518414, XM_011518416, XP_005251899, XP_011516714, XP_011516715, XP_011516716, XP_011516718	family with sequence similarity 120A	Q9NZB2	2.4296	12.9174	2.56424	0.0212302	0.30004	-3.22279
LINGO2	158038	ENSG00000174482	NA	NM_001258282, NM_001354574, NM_001354575, NM_152570, NP_001245211, NP_001341503, NP_001341504, NP_689783, XM_011517724, XM_011517728, XM_017014303, XM_017014304, XM_017014305, XM_017014306, XM_017014307, XP_011516026, XP_011516030, XP_016869792, XP_016869793, XP_016869794, XP_016869795, XP_016869796, XR_001746186	leucine rich repeat and Ig domain containing 2	Q7L985	-1.97664	9.14237	-2.56402	0.0212395	0.30004	-3.22316
DAGLA	747	ENSG00000134780	ENST00000257215, ENST00000540717	NM_006133, NP_006124, XM_017018238, XM_017018239, XM_017018240, XP_016873727, XP_016873728, XP_016873729	diacylglycerol lipase alpha	A0A024R517, Q9Y4D2	1.914	9.08274	2.56301	0.0212828	0.30004	-3.2249
UIMC1	51720	ENSG00000087206	NA	NM_001199297, NM_001199298, NM_001317961, NM_016290, NP_001186226, NP_001186227, NP_001304890, NP_057374, NR_146149, NR_146150, XM_005265930, XM_005265932, XM_005265933, XM_005265934, XM_005265935, XM_005265936, XM_006714871, XM_006714874, XM_011534568, XM_011534570, XM_017009574, XM_017009575, XM_017009576, XM_017009577, XM_017009578, XM_017009579, XP_005265987, XP_005265989, XP_005265990, XP_00…	ubiquitin interaction motif containing 1	A0A024R7R0, Q96RL1	2.22914	12.291	2.56136	0.0213532	0.30004	-3.22772
RBM5	10181	ENSG00000003756	NA	NM_005778, NP_005769, NR_036627, XM_006712917, XM_011533261, XM_011533262, XM_017005503, XM_017005504, XM_017005505, XM_024453289, XM_024453290, XP_006712980, XP_011531563, XP_011531564, XP_016860992, XP_016860993, XP_016860994, XP_024309057, XP_024309058, XR_427245	RNA binding motif protein 5	A0A024R2U6, P52756	2.25988	9.9637	2.56094	0.0213708	0.30004	-3.22842
STOML2	30968	ENSG00000165283	NA	NM_001287031, NM_001287032, NM_001287033, NM_013442, NP_001273960, NP_001273961, NP_001273962, NP_038470	stomatin like 2	Q9UJZ1, A0A087WYB4	2.69663	12.7545	2.56001	0.0214109	0.30004	-3.23002
ARHGAP1	392	ENSG00000175220	NA	NM_004308, NP_004299, XM_011520095, XM_024448520, XP_011518397, XP_024304288	Rho GTPase activating protein 1	Q07960	2.32753	10.961	2.5599	0.0214154	0.30004	-3.2302
ZBTB37	84614	ENSG00000185278	NA	NM_001122770, NM_001346115, NM_032522, NP_001116242, NP_001333044, NP_115911, XM_006711578, XM_011510062, XM_017002556, XM_017002557, XM_017002558, XM_024450302, XP_006711641, XP_011508364, XP_016858045, XP_016858046, XP_016858047, XP_024306070	zinc finger and BTB domain containing 37	B7Z7Z4, Q5TC79	-2.09005	10.6308	-2.55708	0.0215368	0.30004	-3.23502
P4HTM	54681	ENSG00000178467	NA	NM_017732, NM_177938, NM_177939, NP_808807, NP_808808	prolyl 4-hydroxylase, transmembrane	Q9NXG6	1.89249	11.2294	2.55578	0.0215927	0.30004	-3.23723
RAB17	64284	ENSG00000124839	NA	NM_022449, NP_071894, NR_033308, XM_006712689, XM_017004693, XM_017004694, XP_006712752, XP_016860182, XP_016860183	RAB17, member RAS oncogene family	A0A024R4A4, Q9H0T7	2.12808	9.15347	2.55446	0.02165	0.30004	-3.23949
GABPA	2551	ENSG00000154727	NA	NM_001197297, NM_002040, NP_001184226, NP_002031, XM_005260938, XM_011529520, XM_011529521, XM_017028313, XM_024452062, XP_005260995, XP_011527822, XP_011527823, XP_016883802, XP_024307830	GA binding protein transcription factor alpha subunit	A8IE48, Q06546, Q8IYS3	1.43039	9.00078	2.55292	0.0217166	0.30004	-3.24211
SLC25A32	81034	ENSG00000164933	NA	NM_030780, NP_110407, NR_102337, NR_102338	solute carrier family 25 member 32	A0A024R9D0, Q9H2D1	1.88204	10.4923	2.55264	0.0217288	0.30004	-3.24259
NEK6	10783	ENSG00000119408	NA	NM_001145001, NM_001166167, NM_001166168, NM_001166169, NM_001166170, NM_001166171, NM_014397, NP_001138473, NP_001159639, NP_001159640, NP_001159641, NP_001159642, NP_001159643, NP_055212, XM_005251664, XM_006716936, XM_017014217, XM_024447385, XM_024447386, XM_024447387, XP_005251721, XP_006716999, XP_016869706, XP_024303153, XP_024303154, XP_024303155	NIMA related kinase 6	Q9HC98, A0A024R8A6	2.84097	11.4656	2.55245	0.0217371	0.30004	-3.24291
XIRP2	129446	ENSG00000163092	NA	NM_001079810, NM_001199143, NM_001199144, NM_001199145, NM_152381, NP_001073278, NP_001186072, NP_001186073, NP_001186074, NP_689594, XM_017003309, XP_016858798	xin actin binding repeat containing 2	A4UGR9	-2.51391	8.84503	-2.54977	0.0218541	0.300865	-3.24749
NAP1L4	4676	ENSG00000205531, ENSG00000273562	ENST00000619695, ENST00000632437, ENST00000633971, ENST00000632791, ENST00000632896, ENST00000633995, ENST00000634125, ENST00000633043, ENST00000633699, ENST00000631734, ENST00000632355, ENST00000634217, ENST00000631563, ENST00000632239, ENST00000632038, ENST00000633351, ENST00000632755, ENST00000633461, ENST00000631478, ENST00000631916, ENST00000616696	NM_005969, NP_005960	nucleosome assembly protein 1 like 4	A0A024RCC9, Q99733	1.84634	8.92443	2.54773	0.0219431	0.301303	-3.25095
C5orf15	56951	ENSG00000113583	ENST00000231512, ENST00000507191, ENST00000509913	NM_020199, NP_064584	chromosome 5 open reading frame 15	Q8NC54	1.86054	10.9578	2.54521	0.022054	0.302037	-3.25525
ST8SIA3	51046	ENSG00000177511	ENST00000324000, ENST00000586360, ENST00000590600	NM_015879, NP_056963	ST8 alpha-N-acetyl-neuraminide alpha-2,8-sialyltransferase 3	O43173, Q59GW3	-1.54473	8.92868	-2.5439	0.0221121	0.302046	-3.25749
KLHL24	54800	ENSG00000114796	NA	NM_001349413, NM_001349414, NM_001349415, NM_001349416, NM_001349417, NM_001349418, NM_001349419, NM_001349420, NM_001349421, NM_001349422, NM_001349423, NM_001349424, NM_001349425, NM_001349426, NM_001349428, NM_001349429, NM_017644, NP_001336342, NP_001336343, NP_001336344, NP_001336345, NP_001336346, NP_001336347, NP_001336348, NP_001336349, NP_001336350, NP_001336351, NP_001336352, NP_0013363…	kelch like family member 24	Q6TFL4	1.72078	9.57523	2.53892	0.0223331	0.302816	-3.26596
CETN2	1069	ENSG00000147400	ENST00000370277, ENST00000493482	NM_004344, NP_004335	centrin 2	P41208	1.77633	9.98034	2.53755	0.0223944	0.302816	-3.2683
L2HGDH	79944	ENSG00000087299	NA	NM_024884, NP_079160, XM_005268075, XM_011537166, XM_011537167, XM_011537168, XM_017021655, XM_017021656, XM_017021657, XM_017021658, XP_005268132, XP_011535468, XP_011535469, XP_011535470, XP_016877144, XP_016877145, XP_016877146, XP_016877147	L-2-hydroxyglutarate dehydrogenase	Q9H9P8	1.58293	9.3009	2.53635	0.0224478	0.302816	-3.27033
ATF2	1386	ENSG00000115966	NA	NM_001256090, NM_001256091, NM_001256092, NM_001256093, NM_001256094, NM_001880, NP_001243019, NP_001243020, NP_001243021, NP_001243022, NP_001243023, NP_001871, NR_045768, NR_045769, NR_045770, NR_045771, NR_045772, NR_045773, NR_045774	activating transcription factor 2	P15336, A4D7V5	1.6978	8.99302	2.53512	0.0225031	0.302816	-3.27243
TTC21B	79809	ENSG00000123607	NA	NM_024753, NP_079029, XM_006712761, XM_011511871, XM_011511872, XM_017004967, XM_017004968, XM_017004969, XP_006712824, XP_011510173, XP_011510174, XP_016860456, XP_016860457, XP_016860458	tetratricopeptide repeat domain 21B	A8KA77, Q7Z4L5	-1.74491	10.1056	-2.53507	0.0225053	0.302816	-3.27251
PARD6B	84612	ENSG00000124171	ENST00000371610, ENST00000396039	NM_032521, NP_115910	par-6 family cell polarity regulator beta	Q9BYG5	-1.53778	9.00562	-2.53488	0.022514	0.302816	-3.27284
PDGFRB	5159	ENSG00000113721	NA	NM_001355016, NM_001355017, NM_002609, NP_001341945, NP_001341946, NP_002600, NR_149150	platelet derived growth factor receptor beta	P09619, Q59F04	2.34073	11.7515	2.53357	0.0225731	0.302837	-3.27507
ATPAF2	91647	ENSG00000171953	NA	NM_145691, NP_663729, XM_005256848, XM_011524065, XM_017025302, XM_017025303, XP_005256905, XP_011522367, XP_016880791, XP_016880792, XR_001752677	ATP synthase mitochondrial F1 complex assembly factor 2	Q8N5M1	1.82961	9.25233	2.52653	0.0228926	0.306341	-3.28704
ZNF565	147929	ENSG00000196357	NA	NM_001042474, NM_152477, NP_001035939, NP_689690, XM_011526512, XM_011526514, XM_017026341, XM_017026342, XM_017026343, XP_011524814, XP_011524816, XP_016881830, XP_016881831, XP_016881832	zinc finger protein 565	Q8N9K5	-1.75149	9.87527	-2.51958	0.023212	0.309353	-3.29884
TMEM135	65084	ENSG00000166575	NA	NM_001168724, NM_022918, NP_001162195, NP_075069, NR_033149, XM_017018141, XM_017018142, XP_016873630, XP_016873631	transmembrane protein 135	Q86UB9	1.46707	8.75255	2.51908	0.0232353	0.309353	-3.29969
ZMIZ2	83637	ENSG00000122515	NA	NM_001300959, NM_031449, NM_174929, NP_001287888, NP_113637, NP_777589, XM_005249866, XM_005249867, XM_005249868, XM_005249869, XM_005249870, XM_005249871, XM_005249872, XM_005249873, XM_011515566, XM_017012674, XP_005249923, XP_005249924, XP_005249925, XP_005249926, XP_005249927, XP_005249928, XP_005249929, XP_005249930, XP_011513868, XP_016868163, XR_926950	zinc finger MIZ-type containing 2	Q8NF64, E7EWM3	1.69025	9.43187	2.51704	0.0233298	0.309613	-3.30315
NDUFA3	4696	ENSG00000170906, ENSG00000276061, ENSG00000273642, ENSG00000276220, ENSG00000275605, ENSG00000276766, ENSG00000275724, ENSG00000278365, ENSG00000277722, ENSG00000274359	ENST00000610357, ENST00000620289, ENST00000622523, ENST00000610975, ENST00000622065, ENST00000615590, ENST00000618420, ENST00000619763, ENST00000618189, ENST00000611200, ENST00000615238, ENST00000620109, ENST00000613276, ENST00000612327, ENST00000619253, ENST00000619966, ENST00000610406, ENST00000617282, ENST00000621307, ENST00000618338	NM_004542, NP_004533, XM_017026833, XP_016882322	NADH:ubiquinone oxidoreductase subunit A3	O95167, Q6FGG4	2.03174	9.14522	2.51536	0.0234082	0.309613	-3.30601
RIN2	54453	ENSG00000132669	NA	NM_001242581, NM_018993, NP_001229510, NP_061866, XM_005260731, XM_005260733, XM_006723574, XM_006723575, XM_006723577, XM_011529255, XM_011529257, XM_011529258, XM_011529259, XM_017027887, XM_017027888, XM_017027889, XM_017027890, XM_017027891, XM_017027892, XM_017027893, XM_024451911, XM_024451912, XM_024451913, XP_005260788, XP_005260790, XP_006723637, XP_006723638, XP_006723640, XP_011527557,…	Ras and Rab interactor 2	Q8WYP3, A1A4T0	1.97802	9.48449	2.51418	0.0234634	0.309613	-3.30801
CARD6	84674	ENSG00000132357	NA	NM_032587, NP_115976, XM_017009989, XM_017009990, XP_016865478, XP_016865479	caspase recruitment domain family member 6	Q9BX69	1.36645	9.04995	2.51332	0.0235034	0.309613	-3.30946
PNCK	139728	ENSG00000130822	NA	NM_001039582, NM_001135740, NM_198452, NP_001034671, NP_001129212, XM_005274651, XM_006724809, XM_011531107, XM_011531108, XM_011531110, XM_011531111, XM_011531112, XM_017029279, XM_024452339, XM_024452340, XP_005274708, XP_006724872, XP_011529409, XP_011529410, XP_011529412, XP_011529413, XP_011529414, XP_016884768, XP_024308107, XP_024308108	pregnancy up-regulated nonubiquitous CaM kinase	Q6P2M8	2.3384	9.69743	2.51058	0.0236323	0.309613	-3.31411
SS18L2	51188	ENSG00000008324	NA	NM_016305, NP_057389, XM_017006548, XP_016862037	SS18 like 2	A0A024R2Q8, Q9UHA2	2.56569	13.4603	2.5093	0.0236928	0.309613	-3.31629
S100A10	6281	ENSG00000197747	ENST00000368811, ENST00000368809, ENST00000478574, ENST00000478348	NM_002966, NP_002957	S100 calcium binding protein A10	P60903	1.76745	11.851	2.50907	0.0237036	0.309613	-3.31668
SRP54	6729	ENSG00000100883	NA	NM_001146282, NM_003136, NP_001139754, NP_003127, XM_005268024, XM_011537106, XM_017021615, XP_005268081, XP_011535408, XP_016877104	signal recognition particle 54	P61011	1.78414	9.76935	2.5086	0.0237258	0.309613	-3.31747
C19orf44	84167	ENSG00000105072	ENST00000221671, ENST00000594035, ENST00000596592, ENST00000593380, ENST00000599550, ENST00000594813, ENST00000601109, ENST00000601288	NM_001288834, NM_032207, NP_001275763, NP_115583, XM_006722920, XM_011528354, XM_017027350, XP_006722983, XP_011526656, XP_016882839, XR_936210, XR_936211	chromosome 19 open reading frame 44	M0R2B3, Q9H6X5	2.82321	12.2077	2.50542	0.0238766	0.310343	-3.32286
PRAMEF10	343071	ENSG00000187545, ENSG00000282663	ENST00000235347, ENST00000632873	NM_001039361, NP_001034450	PRAME family member 10	O60809	-1.44628	8.59965	-2.50493	0.0238998	0.310343	-3.32369
ANXA5	308	ENSG00000164111	NA	NM_001154, NP_001145, XM_017008141, XP_016863630	annexin A5	P08758, V9HWE0	1.88739	9.72135	2.50148	0.0240646	0.310755	-3.32954
SLC19A1	6573	ENSG00000173638	NA	NM_001205206, NM_001205207, NM_001352510, NM_001352511, NM_001352512, NM_003056, NM_194255, NP_001192135, NP_001192136, NP_001339439, NP_001339440, NP_001339441, NP_919231, XM_011529696, XM_011529698, XM_011529700, XM_011529701, XM_011529702, XM_011529703, XM_011529706, XM_011529709, XM_017028443, XM_017028444, XM_017028445, XP_011527998, XP_011528000, XP_011528002, XP_011528003, XP_011528004, XP…	solute carrier family 19 member 1	P41440, D3DSM6	1.74389	9.47685	2.50103	0.0240859	0.310755	-3.33029
KLHL20	27252	ENSG00000076321	NA	NM_014458, NP_055273, XM_005245093, XM_011509420, XM_017001052, XM_017001053, XM_017001054, XM_024446468, XM_024446472, XP_005245150, XP_011507722, XP_016856541, XP_016856542, XP_016856543, XP_024302236, XP_024302240, XR_001737119, XR_001737120, XR_001737121, XR_921766, XR_921767	kelch like family member 20	A0A024R940, Q9Y2M5	1.68155	9.09418	2.49811	0.0242265	0.310755	-3.33524
KCNF1	3754	ENSG00000162975	ENST00000295082	NM_002236, NP_002227	potassium voltage-gated channel modifier subfamily F member 1	Q9H3M0	1.489	8.83122	2.49805	0.0242293	0.310755	-3.33534
PNPLA2	57104	ENSG00000177666	NA	NM_020376, NP_065109, XM_006718265, XM_006718266, XM_017018028, XM_024448618, XP_006718328, XP_006718329, XP_016873517, XP_024304386	patatin like phospholipase domain containing 2	Q96AD5	-1.72397	9.37095	-2.49801	0.0242312	0.310755	-3.3354
GNPTAB	79158	ENSG00000111670	NA	NM_024312, NP_077288, XM_006719593, XM_011538731, XM_017019961, XM_017019962, XP_006719656, XP_011537033, XP_016875450, XP_016875451	N-acetylglucosamine-1-phosphate transferase alpha and beta subunits	Q3T906	-1.68479	9.32421	-2.49669	0.0242951	0.310755	-3.33765
TAP1	6890	ENSG00000168394, ENSG00000227816, ENSG00000226173, ENSG00000224212, ENSG00000232367, ENSG00000230705, ENSG00000206297, ENSG00000224748	ENST00000489659, ENST00000418205, ENST00000494196, ENST00000470332, ENST00000414467, ENST00000486849, ENST00000439781, ENST00000470845, ENST00000469192, ENST00000483345, ENST00000440894, ENST00000468609, ENST00000424897, ENST00000498427, ENST00000481178, ENST00000493421, ENST00000383235, ENST00000490601, ENST00000489513, ENST00000428324, ENST00000470021	NM_000593, NM_001292022, NP_000584, NP_001278951	transporter 1, ATP binding cassette subfamily B member	A0A0S2Z5A6, Q03518, B7Z7P4	2.5794	11.772	2.49565	0.0243452	0.310755	-3.33939
PRDX1	5052	ENSG00000117450	NA	NM_001202431, NM_002574, NM_181696, NM_181697, NP_001189360, NP_002565, NP_859047, NP_859048	peroxiredoxin 1	Q06830	1.8675	11.4197	2.49377	0.0244364	0.310974	-3.34257
DSN1	79980	ENSG00000149636	NA	NM_001145315, NM_001145316, NM_001145317, NM_001145318, NM_024918, NP_001138787, NP_001138788, NP_001138789, NP_001138790, NP_079194, XM_006723876, XM_017028070, XM_017028071, XM_017028072, XP_006723939, XP_016883559, XP_016883560, XP_016883561	DSN1 homolog, MIS12 kinetochore complex component	Q9H410, A8K3X3	1.87827	9.12714	2.49096	0.0245735	0.310974	-3.34733
SCUBE2	57758	ENSG00000175356	NA	NM_001170690, NM_001330199, NM_020974, NP_001164161, NP_001317128, NP_066025, XM_005253032, XM_005253034, XM_005253035, XM_005253036, XM_005253037, XM_011520246, XM_011520247, XM_011520248, XM_017018080, XM_017018081, XM_017018082, XP_005253089, XP_005253091, XP_005253092, XP_005253093, XP_005253094, XP_011518548, XP_011518549, XP_011518550, XP_016873569, XP_016873570, XP_016873571	signal peptide, CUB domain and EGF like domain containing 2	Q9NQ36, B3KS09, A0A0A0MTC8	1.91345	9.41669	2.49007	0.024617	0.310974	-3.34884
NR1D1	9572	ENSG00000126368	ENST00000246672	NM_021724, NP_068370	nuclear receptor subfamily 1 group D member 1	F1D8S3, P20393	1.80986	10.1665	2.48968	0.0246362	0.310974	-3.3495
INTS3	65123	ENSG00000143624, ENSG00000262826	ENST00000576030, ENST00000571768, ENST00000575952, ENST00000576422, ENST00000575774, ENST00000576641, ENST00000575708, ENST00000574879, ENST00000573844, ENST00000571829, ENST00000623139	NM_001324475, NM_023015, NP_001311404, NP_075391	integrator complex subunit 3	Q68E01	1.61179	9.24254	2.48923	0.0246579	0.310974	-3.35025
C1orf94	84970	ENSG00000142698	NA	NM_001134734, NM_032884, NP_001128206, NP_116273	chromosome 1 open reading frame 94	Q6P1W5	-1.51187	8.94504	-2.48639	0.0247979	0.311991	-3.35506
ARHGEF10	9639	ENSG00000104728, ENSG00000274726	ENST00000619613, ENST00000631758, ENST00000633616, ENST00000632072, ENST00000631818, ENST00000632066, ENST00000633086, ENST00000633185, ENST00000634038, ENST00000632182, ENST00000632598, ENST00000633545, ENST00000632283, ENST00000631992, ENST00000610399, ENST00000616718	NM_001308152, NM_001308153, NM_014629, NP_001295081, NP_001295082, NP_055444, XM_005266041, XM_011534767, XM_011534768, XM_011534770, XM_017014003, XM_024447334, XM_024447335, XP_005266098, XP_011533069, XP_011533070, XP_011533072, XP_016869492, XP_024303102, XP_024303103	Rho guanine nucleotide exchange factor 10	O15013	1.77431	10.57	2.48435	0.0248986	0.31251	-3.3585
D2HGDH	728294	ENSG00000180902	NA	NM_001287249, NM_001352824, NM_152783, NP_001274178, NP_001339753, NP_689996, NR_109778, XM_011511734, XM_011511735, XM_011511736, XM_011511737, XM_011511738, XM_011511739, XM_011511740, XM_011511741, XM_011511743, XM_011511744, XM_011511745, XM_011511746, XM_011511747, XM_011511749, XM_011511750, XM_011511751, XM_011511752, XM_011511753, XM_011511756, XM_011511757, XM_011511758, XM_011511759, XM…	D-2-hydroxyglutarate dehydrogenase	B3KSR6, B4E3K7, B5MCV2, Q8N465	1.61632	8.90383	2.48123	0.0250531	0.312837	-3.36376
IDS	3423	ENSG00000010404	NA	NM_000202, NM_001166550, NM_006123, NP_000193, NP_001160022, NP_006114, NR_104128	iduronate 2-sulfatase	P22304, B4DGD7	1.4038	9.27393	2.47924	0.0251527	0.312837	-3.36713
SNORD90	692206	ENSG00000212447	NA	NR_003071	small nucleolar RNA, C/D box 90	NA	1.73704	8.97679	2.47921	0.0251541	0.312837	-3.36718
CD84	8832	ENSG00000066294	NA	NM_001184879, NM_001184881, NM_001184882, NM_001330742, NM_003874, NP_001171808, NP_001171810, NP_001171811, NP_001317671, NP_003865, XM_011510095, XP_011508397, XR_002957960, XR_921991	CD84 molecule	Q9UIB8	-1.60243	9.44483	-2.47608	0.0253108	0.312837	-3.37245
GTF3A	2971	ENSG00000122034	NA	NM_002097, NP_002088	general transcription factor IIIA	Q92664	1.94015	12.376	2.47583	0.0253235	0.312837	-3.37288
NSDHL	50814	ENSG00000147383	NA	NM_001129765, NM_015922, NP_001123237, NP_057006, XM_011531178, XM_017029564, XP_011529480, XP_016885053	NAD(P) dependent steroid dehydrogenase-like	Q15738	2.47703	12.8202	2.47533	0.0253489	0.312837	-3.37373
DKC1	1736	ENSG00000130826	NA	NM_001142463, NM_001288747, NM_001363, NP_001135935, NP_001275676, NP_001354, NR_110021, NR_110022, NR_110023	dyskerin pseudouridine synthase 1	O60832	1.75316	11.1633	2.47355	0.0254384	0.312837	-3.37673
SLC35E3	55508	ENSG00000175782	ENST00000398004, ENST00000319429, ENST00000431174, ENST00000538043, ENST00000399333	NM_001354997, NM_001354998, NM_018656, NP_001341926, NP_001341927, NP_061126, NR_149143, NR_149144	solute carrier family 35 member E3	A0A024RB82, Q7Z769	1.93292	9.06202	2.47315	0.0254585	0.312837	-3.3774
ZNF765	91661	ENSG00000196417	NA	NM_001040185, NM_001350495, NP_001035275, NP_001337424, NR_146721	zinc finger protein 765	Q7L2R6	-1.55807	9.67686	-2.47243	0.0254949	0.312837	-3.37861
ID3	3399	ENSG00000117318, ENSG00000283060	ENST00000374561, ENST00000463312, ENST00000486541, ENST00000634790, ENST00000635026, ENST00000635141	NM_002167, NP_002158	inhibitor of DNA binding 3, HLH protein	Q02535	2.27905	10.0364	2.47119	0.025558	0.312837	-3.38071
MIER1	57708	ENSG00000198160	NA	NM_001077700, NM_001077701, NM_001077702, NM_001077703, NM_001077704, NM_001146110, NM_001146111, NM_001146112, NM_001146113, NM_001278215, NM_001350530, NM_020948, NP_001071168, NP_001071169, NP_001071170, NP_001071171, NP_001071172, NP_001139582, NP_001139583, NP_001139584, NP_001139585, NP_001265144, NP_001337459, NP_065999, XM_005271076, XM_011541865, XM_017001919, XM_017001920, XM_017001921,…	MIER1 transcriptional regulator	Q8N108	1.47054	9.09443	2.47077	0.025579	0.312837	-3.38141
APOOL	139322	ENSG00000155008	NA	NM_198450, NP_940852, XM_011530859, XM_017029271, XM_017029272, XM_017029273, XP_011529161, XP_016884760, XP_016884761, XP_016884762	apolipoprotein O like	Q6UXV4	1.86945	9.86037	2.46827	0.0257063	0.313328	-3.38562
LLGL1	3996	ENSG00000131899, ENSG00000284137	ENST00000640494, ENST00000639303, ENST00000639748	NM_004140, NP_004131, XM_011523849, XM_011523850, XM_011523851, XM_011523852, XM_011523853, XM_011523854, XM_011523855, XM_011523856, XP_011522151, XP_011522152, XP_011522153, XP_011522154, XP_011522155, XP_011522156, XP_011522157, XP_011522158	LLGL1, scribble cell polarity complex component	Q15334	1.50382	9.1038	2.46765	0.0257383	0.313328	-3.38668
WNT10B	7480	ENSG00000169884	NA	NM_003394, NP_003385, XM_011538722, XM_011538724, XM_017019919, XM_024449179, XP_011537024, XP_011537026, XP_016875408, XP_024304947	Wnt family member 10B	O00744	-1.92275	8.84947	-2.46514	0.0258666	0.314	-3.3909
RUFY4	285180	ENSG00000188282	NA	NM_198483, NP_940885, NR_034176, XM_011511014, XM_017003895, XM_017003896, XM_017003897, XP_011509316, XP_016859384, XP_016859385, XP_016859386	RUN and FYVE domain containing 4	Q6ZNE9	-1.48627	8.74318	-2.46416	0.025917	0.314	-3.39255
C19orf70	125988	ENSG00000174917	ENST00000585605, ENST00000587950, ENST00000309324, ENST00000590389, ENST00000587589, ENST00000590075	NM_001308240, NM_205767, NP_001295169, NP_991330, XM_011527675, XM_017026248, XP_011525977, XP_016881737	chromosome 19 open reading frame 70	A0A140TA86, Q5XKP0, A0A140TA84	1.6757	9.23317	2.46308	0.0259727	0.314	-3.39437
FUK	197258	ENSG00000157353	NA	NM_145059, NP_659496, XM_006721162, XM_011522928, XM_011522929, XM_011522931, XM_017023012, XM_017023013, XM_024450180, XM_024450181, XP_006721225, XP_011521230, XP_011521231, XP_011521233, XP_016878501, XP_016878502, XP_024305948, XP_024305949, XR_001751854, XR_001751856, XR_001751857, XR_002957788, XR_002957789, XR_002957790	fucokinase	Q8N0W3	1.68695	9.92612	2.46046	0.0261077	0.314909	-3.39878
TACC1	6867	ENSG00000147526	NA	NM_001122824, NM_001146216, NM_001330521, NM_001352778, NM_001352779, NM_001352780, NM_001352781, NM_001352782, NM_001352783, NM_001352784, NM_001352785, NM_001352786, NM_001352787, NM_001352788, NM_001352789, NM_001352790, NM_001352791, NM_001352792, NM_001352793, NM_001352794, NM_001352795, NM_001352796, NM_001352797, NM_001352798, NM_001352799, NM_001352800, NM_001352801, NM_001352802, NM_0013…	transforming acidic coiled-coil containing protein 1	O75410, Q5HYH0, E7EVI4	2.30784	10.1158	2.45867	0.0262007	0.315308	-3.40179
EPS15	2060	ENSG00000085832	NA	NM_001159969, NM_001981, NP_001153441, NP_001972, XM_005270618, XM_017000615, XM_017000616, XM_017000617, XM_017000618, XM_017000619, XM_017000620, XP_005270675, XP_016856104, XP_016856105, XP_016856106, XP_016856107, XP_016856108, XP_016856109	epidermal growth factor receptor pathway substrate 15	B7Z240, P42566	1.40226	8.69845	2.4564	0.0263189	0.316007	-3.40561
MAFB	9935	ENSG00000204103	ENST00000373313	NM_005461, NP_005452	MAF bZIP transcription factor B	Q9Y5Q3	1.47821	9.00057	2.45124	0.0265893	0.316311	-3.41429
PRH1	5554	ENSG00000231887, ENSG00000263247, ENSG00000282269, ENSG00000277823, ENSG00000111215	ENST00000538332, ENST00000543626, ENST00000539853, ENST00000541977, ENST00000536086, ENST00000428168, ENST00000573991, ENST00000570404, ENST00000576999, ENST00000574424, ENST00000576262, ENST00000573913, ENST00000574037, ENST00000576680, ENST00000572366, ENST00000573883, ENST00000576644, ENST00000575317, ENST00000575512, ENST00000576292, ENST00000572448, ENST00000573721, ENST00000576428, ENST0000…	NM_001291314, NM_001291315, NM_006250, NP_001278243, NP_001278244, NR_133575	proline rich protein HaeIII subfamily 1	A0A087WV42, F1T0A8, P02810	1.44649	8.95525	2.44974	0.0266684	0.316311	-3.41681
SNORD114-4	767580	NA	NA	NR_003196	small nucleolar RNA, C/D box 114-4	NA	1.6485	9.31475	2.44906	0.0267041	0.316311	-3.41794
COX7C	1350	ENSG00000127184	NA	NM_001867, NP_001858	cytochrome c oxidase subunit 7C	P15954	2.43317	9.6971	2.4483	0.0267444	0.316311	-3.41922
PBX1	5087	ENSG00000185630	NA	NM_001204961, NM_001204963, NM_001353130, NM_001353131, NM_002585, NP_001191890, NP_001191892, NP_001340059, NP_001340060, NP_002576, XM_005245228, XM_005245229, XM_011509590, XM_011509591, XM_011509592, XM_017001395, XP_005245285, XP_005245286, XP_011507892, XP_011507893, XP_011507894, XP_016856884	PBX homeobox 1	A8K5V0, Q53YC7, P40424, A0A024R919	2.49599	11.3311	2.44655	0.0268374	0.316311	-3.42217
KLHL28	54813	ENSG00000179454	NA	NM_001308112, NM_017658, NP_001295041, NP_060128, XM_005267770, XM_006720174, XM_011536847, XM_011536849, XM_017021378, XM_024449635, XP_005267827, XP_006720237, XP_011535149, XP_011535151, XP_016876867, XP_024305403	kelch like family member 28	A8K1E0, J3KNY7, Q9NXS3	-1.69434	10.0897	-2.44641	0.0268447	0.316311	-3.4224
PRKD1	5587	ENSG00000184304	NA	NM_001330069, NM_001348390, NM_002742, NP_001316998, NP_001335319, NP_002733, XM_011536965, XM_017021462, XP_011535267, XP_016876951, XR_943493	protein kinase D1	F8WBA3, Q15139	1.60316	8.76013	2.44621	0.0268552	0.316311	-3.42273
MYCBP	26292	ENSG00000214114	ENST00000397572, ENST00000494695, ENST00000495043, ENST00000465771	NM_012333, NP_036465, NR_037632	MYC binding protein	Q99417	-1.9088	9.32681	-2.44592	0.0268708	0.316311	-3.42322
INTS8	55656	ENSG00000164941	NA	NM_017864, NP_060334, NR_073444, NR_073445, XM_017013616, XM_017013617, XM_017013618, XM_017013619, XP_016869105, XP_016869106, XP_016869107, XP_016869108, XR_002956639	integrator complex subunit 8	Q75QN2	1.93994	11.885	2.44377	0.0269857	0.316311	-3.42684
C19orf54	284325	ENSG00000188493	NA	NM_001353805, NM_001353806, NM_001353807, NM_001353808, NM_001353809, NM_198476, NP_001340734, NP_001340735, NP_001340736, NP_001340737, NP_001340738, NP_940878, NR_148548, NR_148549, NR_148550, NR_148551, XM_005258776, XM_006723152, XM_006723153, XM_011526774, XM_011526775, XM_011526776, XM_011526778, XM_011526779, XM_011526782, XM_011526783, XM_011526784, XM_011526785, XM_011526786, XM_01702662…	chromosome 19 open reading frame 54	Q5BKX5	1.96043	11.2246	2.44313	0.0270194	0.316311	-3.4279
MIR548I1	100302204	ENSG00000221737	NA	NR_031687	microRNA 548i-1	NA	-2.5415	9.53528	-2.44253	0.0270519	0.316311	-3.42892
RALGAPB	57148	ENSG00000170471	NA	NM_001282917, NM_001282918, NM_020336, NP_001269846, NP_001269847, NP_065069, XM_005260462, XM_005260463, XM_005260464, XM_005260465, XM_017027966, XM_017027967, XM_017027968, XM_017027969, XM_017027970, XP_005260519, XP_005260520, XP_005260521, XP_005260522, XP_016883455, XP_016883456, XP_016883457, XP_016883458, XP_016883459, XR_001754350	Ral GTPase activating protein non-catalytic beta subunit	Q6MZJ2, Q86X10	1.39707	9.55715	2.44226	0.027066	0.316311	-3.42936
APBA3	9546	ENSG00000011132	NA	NM_004886, NP_004877, XM_006722950, XM_006722951, XP_006723013, XP_006723014	amyloid beta precursor protein binding family A member 3	O96018	1.74224	9.37394	2.43636	0.0273842	0.318836	-3.43927
GRM6	2916	ENSG00000113262	NA	NM_000843, NP_000834	glutamate metabotropic receptor 6	O15303	-1.60528	8.57613	-2.436	0.0274033	0.318836	-3.43986
ULBP3	79465	ENSG00000131019	NA	NM_024518, NP_078794	UL16 binding protein 3	Q9BZM4	-1.64196	9.00004	-2.43371	0.027528	0.319386	-3.44371
ASB12	142689	ENSG00000198881	ENST00000362002	NM_130388, NP_569059	ankyrin repeat and SOCS box containing 12	Q8WXK4	-2.24356	9.07509	-2.4319	0.0276266	0.319386	-3.44674
TXNDC17	84817	ENSG00000129235	NA	NM_032731, NP_116120	thioredoxin domain containing 17	A0A140VJY7, Q9BRA2	1.50954	8.96655	2.42819	0.0278299	0.319386	-3.45295
EID2B	126272	ENSG00000176401	ENST00000326282, ENST00000601837	NM_152361, NP_689574	EP300 interacting inhibitor of differentiation 2B	Q96D98	-1.37216	9.70581	-2.42803	0.0278385	0.319386	-3.45321
NDUFC1	4717	ENSG00000109390	NA	NM_001184986, NM_001184987, NM_001184988, NM_001184989, NM_001184990, NM_001184991, NM_002494, NP_001171915, NP_001171916, NP_001171917, NP_001171918, NP_001171919, NP_001171920, NP_002485	NADH:ubiquinone oxidoreductase subunit C1	O43677	2.30617	9.15997	2.42555	0.0279757	0.319386	-3.45738
HEATR5A	25938	ENSG00000129493	NA	NM_015473, NP_056288	HEAT repeat containing 5A	F5H619, Q86XA9	-1.68869	9.14898	-2.42429	0.0280451	0.319386	-3.45948
LYPLA2P1	653639	NA	NA	NR_001444	lysophospholipase II pseudogene 1	NA	-1.4455	9.19566	-2.422	0.0281725	0.319386	-3.46332
GBE1	2632	ENSG00000114480	NA	NM_000158, NP_000149	1,4-alpha-glucan branching enzyme 1	Q04446, Q59ET0	1.77516	8.94084	2.42145	0.028203	0.319386	-3.46424
USP49	25862	ENSG00000164663	NA	NM_001286554, NM_018561, NP_001273483, NP_061031	ubiquitin specific peptidase 49	Q70CQ1	-2.10611	10.8475	-2.42145	0.0282031	0.319386	-3.46424
PFKP	5214	ENSG00000067057	NA	NM_001242339, NM_001323067, NM_001323068, NM_001323069, NM_001323070, NM_001323071, NM_001323072, NM_001323073, NM_001323074, NM_001345944, NM_002627, NP_001229268, NP_001309996, NP_001309997, NP_001309998, NP_001309999, NP_001310000, NP_001310001, NP_001310002, NP_001310003, NP_001332873, NP_002618, XM_005252465, XM_005252466, XM_006717449, XM_024448038, XP_005252522, XP_005252523, XP_006717512,…	phosphofructokinase, platelet	Q01813	2.50811	9.49539	2.41958	0.028307	0.319386	-3.46735
HACL1	26061	ENSG00000131373	NA	NM_001284413, NM_001284415, NM_001284416, NM_012260, NP_001271342, NP_001271344, NP_001271345, NP_036392, NR_104315	2-hydroxyacyl-CoA lyase 1	Q9UJ83, B4DXR1	1.86984	10.4105	2.41676	0.0284653	0.319386	-3.47208
AMHR2	269	ENSG00000135409	NA	NM_001164690, NM_001164691, NM_020547, NP_001158162, NP_001158163, NP_065434, XM_011538173, XM_011538174, XM_011538176, XM_011538178, XM_011538179, XM_011538180, XM_011538181, XM_011538183, XM_011538184, XM_011538185, XM_011538186, XM_017019179, XM_024448938, XP_011536475, XP_011536476, XP_011536478, XP_011536480, XP_011536481, XP_011536482, XP_011536483, XP_011536485, XP_011536486, XP_011536487,…	anti-Mullerian hormone receptor type 2	Q16671	-2.10023	9.15059	-2.41669	0.028469	0.319386	-3.47219
PLS3	5358	ENSG00000102024	NA	NM_001136025, NM_001172335, NM_001282337, NM_001282338, NM_005032, NP_001129497, NP_001165806, NP_001269266, NP_001269267, NP_005023	plastin 3	P13797, B4DPW9	1.85888	10.5409	2.41558	0.0285315	0.319386	-3.47404
SIGLEC15	284266	ENSG00000197046	NA	NM_213602, NP_998767	sialic acid binding Ig like lectin 15	Q6ZMC9	-1.72101	9.25693	-2.415	0.0285641	0.319386	-3.47501
LSM4	25804	ENSG00000130520	NA	NM_001252129, NM_012321, NP_001239058, NP_036453	LSM4 homolog, U6 small nuclear RNA and mRNA degradation associated	U3KQK1, Q9Y4Z0	2.24782	9.16284	2.41499	0.0285649	0.319386	-3.47503
VCY	9084	ENSG00000129864	ENST00000250825	NM_004679, NP_004670	variable charge, Y-linked	O14598	-1.8293	8.95381	-2.4147	0.0285814	0.319386	-3.47552
NFE2L1	4779	ENSG00000082641	NA	NM_001330261, NM_001330262, NM_003204, NP_001317190, NP_001317191, NP_003195, XM_005257410, XM_005257411, XM_005257412, XM_005257415, XP_005257467, XP_005257468, XP_005257469, XP_005257472	nuclear factor, erythroid 2 like 1	J9JIE5, Q14494, Q8NF22	1.75882	8.86974	2.41422	0.0286082	0.319386	-3.47632
COPS3	8533	ENSG00000141030	NA	NM_001199125, NM_001316354, NM_001316355, NM_001316356, NM_001316357, NM_001316358, NM_003653, NP_001186054, NP_001303283, NP_001303284, NP_001303285, NP_001303286, NP_001303287, NP_003644, XM_005256837, XM_005256840, XM_005256842, XM_017025246, XP_005256894, XP_005256897, XP_005256899, XP_016880735	COP9 signalosome subunit 3	Q9UNS2, B4DN01	1.88727	9.88837	2.41275	0.0286917	0.319386	-3.47878
RNASET2	8635	ENSG00000026297	NA	NM_003730, NP_003721, XM_017011397, XM_017011398, XM_017011399, XM_024446575, XM_024446576, XP_016866886, XP_016866887, XP_016866888, XP_024302343, XP_024302344	ribonuclease T2	O00584, D6REQ6	2.19332	11.0746	2.41234	0.0287144	0.319386	-3.47945
POPDC3	64208	ENSG00000132429	ENST00000254765, ENST00000489134, ENST00000474760, ENST00000429112	NM_022361, NP_071756, NR_024539, XM_011536067, XM_017011194, XM_017011195, XP_011534369, XP_016866683, XP_016866684	popeye domain containing 3	Q9HBV1	-1.62182	9.05513	-2.41204	0.0287318	0.319386	-3.47997
ZNHIT1	10467	ENSG00000106400	NA	NM_006349, NP_006340, XM_011515739, XP_011514041	zinc finger HIT-type containing 1	O43257	1.33919	9.11549	2.41174	0.0287487	0.319386	-3.48046
TNIP1	10318	ENSG00000145901	NA	NM_001252385, NM_001252386, NM_001252390, NM_001252391, NM_001252392, NM_001252393, NM_001258454, NM_001258455, NM_001258456, NM_006058, NP_001239314, NP_001239315, NP_001239319, NP_001239320, NP_001239321, NP_001239322, NP_001245383, NP_001245384, NP_001245385, NP_006049, XM_005268355, XM_006714751, XM_006714752, XM_017008945, XM_017008946, XM_017008947, XM_017008948, XM_017008949, XM_017008950,…	TNFAIP3 interacting protein 1	A0A0A0MRZ4, B7Z8K2, Q15025, A8K4N4	1.35298	8.8073	2.41101	0.02879	0.319386	-3.48168
SGPL1	8879	ENSG00000166224	NA	NM_003901, NP_003892, XM_005270263, XM_006718053, XM_011540316, XM_011540317, XM_011540318, XP_005270320, XP_006718116, XP_011538618, XP_011538619, XP_011538620	sphingosine-1-phosphate lyase 1	O95470	1.58786	9.38675	2.40944	0.0288792	0.319386	-3.4843
INSM2	84684	ENSG00000168348	ENST00000307169	NM_032594, NP_115983	INSM transcriptional repressor 2	Q96T92	1.68604	9.21316	2.40815	0.0289527	0.319386	-3.48645
EXD2	55218	ENSG00000081177	NA	NM_001193360, NM_001193361, NM_001193362, NM_001193363, NM_018199, NP_001180289, NP_001180290, NP_001180291, NP_001180292, NP_060669, NR_034164, NR_034165, XM_005267817, XM_011536908, XM_017021421, XP_005267874, XP_011535210, XP_016876910	exonuclease 3'-5' domain containing 2	Q9NVH0, A8K948, Q86TX3	1.4883	8.79632	2.40787	0.0289688	0.319386	-3.48692
PALLD	23022	ENSG00000129116	NA	NM_001166108, NM_001166109, NM_001166110, NM_016081, NP_001159580, NP_001159581, NP_001159582, NP_057165, XM_005262861, XM_005262866, XM_011531768, XM_011531769, XM_011531770, XM_011531771, XM_011531772, XM_011531773, XM_011531774, XM_011531775, XM_017007910, XM_017007911, XM_024453939, XM_024453940, XP_005262918, XP_005262923, XP_011530070, XP_011530071, XP_011530072, XP_011530073, XP_011530074,…	palladin, cytoskeletal associated protein	Q8WX93, B2RTX2	1.85266	9.09506	2.40481	0.0291442	0.319985	-3.49203
PRAMEF15	653619	ENSG00000204501	ENST00000376152	NM_001098376, NP_001091846	PRAME family member 15	Q5VWM5	-1.42307	8.41865	-2.40468	0.0291519	0.319985	-3.49225
FOXQ1	94234	ENSG00000164379	ENST00000296839	NM_033260, NP_150285	forkhead box Q1	Q9C009	1.67196	9.11677	2.40178	0.0293187	0.319985	-3.49708
ZNF598	90850	ENSG00000167962	NA	NM_178167, NP_835461	zinc finger protein 598	Q86UK7	1.9557	10.7237	2.40145	0.0293377	0.319985	-3.49763
PPIAL4G	644591	ENSG00000236334	ENST00000419275	NM_001123068, NP_001116540	peptidylprolyl isomerase A like 4G	P0DN37	-2.3762	9.09059	-2.40131	0.0293461	0.319985	-3.49787
NSUN2	54888	ENSG00000037474	NA	NM_001193455, NM_017755, NP_001180384, NP_060225, NR_037947	NOP2/Sun RNA methyltransferase family member 2	Q08J23	1.51714	10.7597	2.3972	0.0295847	0.319985	-3.50472
PON3	5446	ENSG00000105852	NA	NM_000940, NP_000931	paraoxonase 3	Q15166	-2.14947	11.0753	-2.39696	0.0295983	0.319985	-3.50511
RGS2	5997	ENSG00000116741	ENST00000483295, ENST00000235382, ENST00000464302, ENST00000487236	NM_002923, NP_002914	regulator of G protein signaling 2	A0A024R939, P41220	1.81854	11.4284	2.39684	0.0296054	0.319985	-3.50531
UBE2E2	7325	ENSG00000182247	ENST00000425792, ENST00000452894, ENST00000335798, ENST00000396703, ENST00000427371, ENST00000628311, ENST00000613545	NM_152653, NP_689866, XM_005265432, XM_005265433, XM_011534075, XM_011534076, XM_017007126, XP_005265489, XP_005265490, XP_011532377, XP_011532378, XP_016862615, XR_001740249	ubiquitin conjugating enzyme E2 E2	A0A024R2Q2, Q96LR5	1.89537	10.6671	2.39645	0.0296284	0.319985	-3.50597
LAMA5	3911	ENSG00000130702	NA	NM_005560, NP_005551, XM_006723796, XM_006723798, XM_011528818, XM_011528819, XP_006723859, XP_006723861, XP_011527120, XP_011527121, XR_936532	laminin subunit alpha 5	O15230	2.10145	13.1708	2.39509	0.0297077	0.319985	-3.50823
IL10RB	3588	ENSG00000243646	ENST00000290200, ENST00000422891, ENST00000493295, ENST00000498371, ENST00000451065, ENST00000637650, ENST00000609556	NM_000628, NP_000619	interleukin 10 receptor subunit beta	Q08334	1.46234	9.28546	2.3948	0.0297247	0.319985	-3.50871
CACNB3	784	ENSG00000167535	ENST00000547693, ENST00000550391, ENST00000540990, ENST00000549226, ENST00000548860, ENST00000536187, ENST00000548874, ENST00000551716, ENST00000550168, ENST00000552465, ENST00000550064, ENST00000552022, ENST00000549971, ENST00000547818, ENST00000547392, ENST00000301050, ENST00000548279, ENST00000550771, ENST00000547230, ENST00000551544, ENST00000552812, ENST00000550190, ENST00000550483, ENST0000…	NM_000725, NM_001206915, NM_001206916, NM_001206917, NP_000716, NP_001193844, NP_001193845, NP_001193846, XM_011538727, XM_011538728, XM_017019957, XM_024449180, XM_024449181, XP_011537029, XP_011537030, XP_016875446, XP_024304948, XP_024304949, XR_001748867, XR_001748868	calcium voltage-gated channel auxiliary subunit beta 3	P54284	2.564	11.7905	2.39431	0.0297533	0.319985	-3.50953
LYN	4067	ENSG00000254087	ENST00000519728, ENST00000520220, ENST00000520050, ENST00000420292	NM_001111097, NM_002350, NP_001104567, NP_002341, XM_011517529, XM_017013415, XM_017013416, XP_011515831, XP_016868904, XP_016868905	LYN proto-oncogene, Src family tyrosine kinase	P07948, Q6NUK7, A8K379	1.66617	9.84054	2.39298	0.0298313	0.320169	-3.51174
CWF19L1	55280	ENSG00000095485	NA	NM_001303404, NM_001303405, NM_001303406, NM_001303407, NM_018294, NP_001290333, NP_001290334, NP_001290335, NP_001290336, NP_060764	CWF19 like 1, cell cycle control (S. pombe)	Q69YN2, D3DR67, A0A0S2Z5E9	2.52826	12.1314	2.3918	0.0299008	0.320261	-3.51371
RNASEK	440400	ENSG00000219200	NA	NM_001004333, NP_001004333, NR_037715, NR_037716	ribonuclease K	Q6P5S7	1.75119	9.52426	2.38949	0.0300371	0.320745	-3.51755
RING1	6015	ENSG00000204227, ENSG00000226788, ENSG00000206287, ENSG00000235107, ENSG00000231115, ENSG00000228520	ENST00000374656, ENST00000478431, ENST00000415941, ENST00000479405, ENST00000383212, ENST00000498835, ENST00000436128, ENST00000484884, ENST00000427374, ENST00000472412, ENST00000430233, ENST00000482708	NM_002931, NP_002922	ring finger protein 1	A0A1U9X8F2, Q06587	2.43777	13.8532	2.38851	0.030095	0.320745	-3.51918
EBNA1BP2	10969	ENSG00000117395	NA	NM_001159936, NM_006824, NP_001153408, NP_006815	EBNA1 binding protein 2	H7C2Q8, Q99848, Q6IB29	2.48622	10.1337	2.38794	0.0301289	0.320745	-3.52013
LONP1	9361	ENSG00000196365	NA	NM_001276479, NM_001276480, NM_004793, NP_001263408, NP_001263409, NP_004784, NR_076392, XM_011528441, XP_011526743	lon peptidase 1, mitochondrial	P36776	2.10189	9.08644	2.38603	0.0302422	0.3213	-3.52331
DNAJA3	9093	ENSG00000103423, ENSG00000276726	ENST00000612103, ENST00000614397, ENST00000631547, ENST00000633082, ENST00000615114, ENST00000632858, ENST00000633931, ENST00000632459, ENST00000632045, ENST00000633240, ENST00000633648, ENST00000632730, ENST00000633170	NM_001135110, NM_001286516, NM_005147, NP_001128582, NP_001273445, NP_005138	DnaJ heat shock protein family (Hsp40) member A3	B3KM81, Q96EY1, Q53G26, Q59E88	1.78768	10.4331	2.38411	0.0303564	0.321682	-3.52649
KDELR2	11014	ENSG00000136240	ENST00000463747, ENST00000258739, ENST00000454368, ENST00000490996, ENST00000382267, ENST00000462052	NM_001100603, NM_006854, NP_001094073, NP_006845	KDEL endoplasmic reticulum protein retention receptor 2	P33947, A0A024QZT7	2.22374	9.90732	2.38338	0.0304004	0.321682	-3.52772
UBE2L3	7332	ENSG00000185651	NA	NM_001256355, NM_001256356, NM_003347, NM_198157, NP_001243284, NP_001243285, NP_003338, NR_028436, NR_046082, XM_017028935, XP_016884424	ubiquitin conjugating enzyme E2 L3	P68036, A0A024R1A4	1.52321	10.0102	2.38233	0.0304634	0.321701	-3.52947
NDRG3	57446	ENSG00000101079	NA	NM_022477, NM_032013, NP_071922, NP_114402, NR_038370, XM_006723837, XM_006723838, XM_011528925, XM_011528926, XM_011528927, XM_011528928, XM_017027978, XM_017027979, XM_017027980, XP_006723900, XP_006723901, XP_011527227, XP_011527228, XP_011527229, XP_011527230, XP_016883467, XP_016883468, XP_016883469	NDRG family member 3	Q9UGV2, Q5TH30	1.51745	10.5791	2.38078	0.030556	0.322033	-3.53203
POTEH	23784	ENSG00000198062	NA	NM_001004053, NM_001136213, NP_001129685	POTE ankyrin domain family member H	Q6S545	-1.86912	9.08227	-2.37901	0.0306627	0.322511	-3.53498
RPS5	6193	ENSG00000083845	ENST00000601521, ENST00000596314, ENST00000598098, ENST00000598495, ENST00000599909, ENST00000598807, ENST00000596046, ENST00000599232, ENST00000196551	NM_001009, NP_001000	ribosomal protein S5	A0A024R4Q8, P46782	2.09903	9.79812	2.37375	0.030981	0.32476	-3.5437
PDXK	8566	ENSG00000160209	NA	NM_001331030, NM_003681, NM_021941, NP_001317959, NP_003672, XM_005261195, XM_005261196, XM_005261199, XM_011529758, XM_011529760, XM_011529761, XM_011529762, XM_017028483, XM_017028484, XP_005261252, XP_005261253, XP_005261256, XP_011528060, XP_011528062, XP_011528063, XP_011528064, XP_016883972, XP_016883973	pyridoxal kinase	F2Z2Y4, V9HWC3, O00764	2.17685	13.5379	2.37316	0.0310169	0.32476	-3.54468
CTBP1	1487	ENSG00000159692	NA	NM_001012614, NM_001328, NP_001012632, NP_001319, XM_005272261, XM_005272263, XM_011513395, XM_011513396, XM_017007762, XM_017007763, XM_017007764, XM_017007765, XM_017007766, XM_017007767, XM_024453899, XP_005272318, XP_005272320, XP_011511697, XP_011511698, XP_016863251, XP_016863252, XP_016863253, XP_016863254, XP_016863255, XP_016863256, XP_024309667	C-terminal binding protein 1	Q13363, X5D8Y5	1.28438	9.05618	2.37082	0.0311601	0.32476	-3.54857
NUFIP2	57532	ENSG00000108256	ENST00000579665, ENST00000225388	NM_020772, NP_065823, XM_017024896, XP_016880385	NUFIP2, FMR1 interacting protein 2	Q7Z417	1.62191	10.5878	2.36992	0.0312152	0.32476	-3.55006
CSE1L	1434	ENSG00000124207	NA	NM_001256135, NM_001316, NM_177436, NP_001243064, NP_001307, NR_045796, XM_011528599, XP_011526901	chromosome segregation 1 like	P55060	2.03349	9.84977	2.36836	0.031311	0.32476	-3.55265
TMED9	54732	ENSG00000184840	NA	NM_017510, NP_059980	transmembrane p24 trafficking protein 9	A0A024R7M0, Q9BVK6	1.40127	9.71808	2.36779	0.0313462	0.32476	-3.5536
PRSS27	83886	ENSG00000172382	ENST00000566492, ENST00000565903, ENST00000543965, ENST00000562249, ENST00000302641	NM_001318395, NM_031948, NP_001305324, NP_114154, XM_011522689, XP_011520991	serine protease 27	Q9BQR3	1.56908	8.72604	2.36736	0.0313723	0.32476	-3.5543
RBM17	84991	ENSG00000134453	NA	NM_001145547, NM_032905, NP_001139019, NP_116294, XR_001747246	RNA binding motif protein 17	Q5W009, Q96I25	2.16024	10.0251	2.36588	0.0314638	0.32476	-3.55676
HEATR1	55127	ENSG00000119285	NA	NM_018072, NP_060542	HEAT repeat containing 1	A2VDI1, B2RWN5, Q9H583	2.04786	9.03792	2.36419	0.031568	0.32476	-3.55955
UBA52	7311	ENSG00000221983	ENST00000596304, ENST00000430157, ENST00000596273, ENST00000598814, ENST00000442744, ENST00000595683, ENST00000599256, ENST00000595158, ENST00000598780, ENST00000599551, ENST00000597451, ENST00000599595, ENST00000596272, ENST00000594527	NM_001033930, NM_001321017, NM_001321018, NM_001321019, NM_001321020, NM_001321021, NM_001321022, NM_003333, NP_001029102, NP_001307946, NP_001307947, NP_001307948, NP_001307949, NP_001307950, NP_001307951, NP_003324, XM_005260052, XM_005260053, XM_005260054, XM_006722871, XM_017027198, XP_005260109, XP_005260110, XP_005260111, XP_006722934, XP_016882687	ubiquitin A-52 residue ribosomal protein fusion product 1	P62987, Q3MIH3, Q7Z4P3	2.04019	13.1688	2.36365	0.0316016	0.32476	-3.56045
SIN3B	23309	ENSG00000127511	ENST00000248054, ENST00000596802, ENST00000379803, ENST00000596638, ENST00000599880, ENST00000595541, ENST00000594372, ENST00000595900, ENST00000602204, ENST00000595049, ENST00000601141, ENST00000594235	NM_001297595, NM_001297597, NM_015260, NP_001284524, NP_001284526, NP_056075, XM_006722704, XP_006722767	SIN3 transcription regulator family member B	O75182, B7Z392, M0QYC5	1.39825	9.04799	2.36353	0.0316088	0.32476	-3.56064
FGFRL1	53834	ENSG00000127418	NA	NM_001004356, NM_001004358, NM_021923, NP_001004356, NP_001004358, NP_068742, XM_011513486, XM_024454092, XM_024454093, XP_011511788, XP_024309860, XP_024309861	fibroblast growth factor receptor like 1	A0PJ49, Q8N441	1.34614	9.54766	2.36304	0.0316393	0.32476	-3.56146
RGPD2	729857	ENSG00000185304	NA	NM_001078170, NP_001071638, XM_017004845, XM_017004846, XM_017004847, XM_017004848, XM_017004849, XM_017004850, XP_016860334, XP_016860335, XP_016860336, XP_016860337, XP_016860338, XP_016860339, XR_001738923	RANBP2-like and GRIP domain containing 2	B4DYH0, P0DJD1	-1.80841	11.0572	-2.3624	0.0316794	0.32476	-3.56253
DHDH	27294	ENSG00000104808	ENST00000523250, ENST00000520557, ENST00000522614, ENST00000221403	NM_014475, NP_055290, XM_005258748, XM_017026598, XP_005258805, XP_016882087, XR_935796	dihydrodiol dehydrogenase	Q9UQ10	1.74632	9.09458	2.35866	0.0319126	0.326515	-3.56872
SPC25	57405	ENSG00000152253, ENSG00000277909	ENST00000479309, ENST00000282074, ENST00000451987, ENST00000472216, ENST00000612084, ENST00000611144, ENST00000612416, ENST00000615149, ENST00000616584	NM_020675, NP_065726, XM_011511516, XP_011509818	SPC25, NDC80 kinetochore complex component	Q9HBM1	-1.60401	10.3199	-2.35723	0.032002	0.326793	-3.57108
DDHD2	23259	ENSG00000085788	NA	NM_001164232, NM_001164234, NM_015214, NP_001157704, NP_001157706, NP_056029, XM_005273454, XM_005273455, XM_005273456, XM_011544456, XM_017013252, XM_017013254, XM_017013255, XM_017013256, XP_005273511, XP_005273512, XP_005273513, XP_011542758, XP_016868741, XP_016868743, XP_016868744, XP_016868745, XR_001745504, XR_001745506	DDHD domain containing 2	O94830, B3KPM6	1.38625	10.0968	2.35544	0.0321146	0.32712	-3.57404
RBM6	10180	ENSG00000004534	NA	NM_001167582, NM_001349190, NM_001349191, NM_001349192, NM_001349193, NM_001349194, NM_005777, NP_001161054, NP_001336119, NP_001336120, NP_001336121, NP_001336122, NP_001336123, NP_005768, NR_146071, XM_005264784, XM_005264785, XM_006712916, XM_017005496, XM_017005497, XM_017005500, XM_017005501, XM_017005502, XM_024453288, XP_005264841, XP_005264842, XP_006712979, XP_016860985, XP_016860986, XP…	RNA binding motif protein 6	A8K6Q4, P78332, E9PGM9	1.8557	9.83745	2.35391	0.0322112	0.32712	-3.57658
MFF	56947	ENSG00000168958	NA	NM_001277061, NM_001277062, NM_001277063, NM_001277064, NM_001277065, NM_001277066, NM_001277067, NM_001277068, NM_020194, NP_001263990, NP_001263991, NP_001263992, NP_001263993, NP_001263994, NP_001263995, NP_001263996, NP_001263997, NP_064579, NR_102266, XM_005246681, XM_005246682, XM_005246683, XM_005246684, XM_005246685, XM_005246686, XM_005246687, XM_005246688, XM_006712637, XM_006712638, XM…	mitochondrial fission factor	A0A024R491, Q9GZY8, A0A0A0MS29	1.38099	8.70513	2.35376	0.0322206	0.32712	-3.57682
USP47	55031	ENSG00000170242	NA	NM_001282659, NM_001330208, NM_017944, NP_001269588, NP_001317137, NP_060414, XM_011520196, XM_017017953, XM_017017954, XP_011518498, XP_016873442, XP_016873443	ubiquitin specific peptidase 47	Q68D97, Q96K76	1.82933	9.94505	2.3517	0.0323506	0.327401	-3.58022
CSK	1445	ENSG00000103653	NA	NM_001127190, NM_001354988, NM_004383, NP_001120662, NP_001341917, NP_004374	C-terminal Src kinase	A8K3B6, B2R6Q4, P41240	2.29449	11.5193	2.35135	0.0323728	0.327401	-3.5808
ZBTB47	92999	ENSG00000114853	NA	NM_145166, NP_660149	zinc finger and BTB domain containing 47	Q9UFB7	1.61299	9.0248	2.34709	0.0326443	0.328339	-3.58784
KLK7	5650	ENSG00000169035	NA	NM_001207053, NM_001243126, NM_005046, NM_139277, NP_001193982, NP_001230055, NP_005037, NP_644806	kallikrein related peptidase 7	P49862, B4DHX9, A0A024R4H6	-1.76598	9.01047	-2.34634	0.0326923	0.328339	-3.58908
NOL7	51406	ENSG00000225921	ENST00000451315, ENST00000420088, ENST00000474485	NM_001317724, NM_016167, NP_001304653, NP_057251	nucleolar protein 7	A0A024QZW2, Q9UMY1	2.43416	11.9776	2.34605	0.0327109	0.328339	-3.58956
MRPS10	55173	ENSG00000048544	ENST00000053468	NM_018141, NP_060611, XM_005249206, XM_011514724, XM_011514725, XM_017010996, XP_005249263, XP_011513026, XP_011513027, XP_016866485	mitochondrial ribosomal protein S10	A0A024RD03, P82664, B4DP77	1.75456	10.3905	2.34594	0.0327177	0.328339	-3.58974
CAP1	10487	ENSG00000131236	NA	NM_001105530, NM_001330502, NM_001350475, NM_001350476, NM_001350477, NM_001350478, NM_001350479, NM_001350480, NM_001350481, NM_001350482, NM_001350483, NM_001350484, NM_001350485, NM_006367, NP_001099000, NP_001317431, NP_001337404, NP_001337405, NP_001337406, NP_001337407, NP_001337408, NP_001337409, NP_001337410, NP_001337411, NP_001337412, NP_001337413, NP_001337414, NP_006358, XM_011540510,…	cyclase associated actin cytoskeleton regulatory protein 1	D3DPU2, Q01518	2.59244	10.2825	2.34399	0.0328434	0.328339	-3.59297
STC2	8614	ENSG00000113739	NA	NM_003714, NP_003705	stanniocalcin 2	O76061, Q6FHC9	1.78127	10.962	2.34365	0.032865	0.328339	-3.59352
MCAM	4162	ENSG00000076706	NA	NM_006500, NP_006491, XM_017017759, XM_017017760, XM_017017761, XM_017017762, XP_016873248, XP_016873249, XP_016873250, XP_016873251	melanoma cell adhesion molecule	A0A024R3I5, P43121	1.45313	9.71035	2.34286	0.0329158	0.328339	-3.59483
TDRD1	56165	ENSG00000095627	ENST00000369282, ENST00000369280, ENST00000251864	NM_198795, NP_942090, XM_005269978, XM_005269979, XM_011539959, XM_011539960, XM_011539961, XM_011539962, XM_011539963, XM_011539964, XM_017016414, XM_017016415, XM_024448081, XP_005270035, XP_005270036, XP_011538261, XP_011538262, XP_011538263, XP_011538264, XP_011538265, XP_011538266, XP_016871903, XP_016871904, XP_024303849	tudor domain containing 1	A0A140VJW6, Q9BXT4, H9KV63	-1.81853	9.01327	-2.3421	0.032965	0.328339	-3.59609
TMBIM4	51643	ENSG00000155957	NA	NM_001282606, NM_001282609, NM_001282610, NM_016056, NP_001269535, NP_001269538, NP_001269539, NP_057140	transmembrane BAX inhibitor motif containing 4	G3XAA5, Q9HC19, Q9HC24, G3V1M2, Q7Z782	2.04239	8.98021	2.33992	0.033106	0.329119	-3.59968
HDHD3	81932	ENSG00000119431	ENST00000238379, ENST00000374180, ENST00000485934	NM_001304509, NM_001304510, NM_001304511, NM_031219, NP_001291438, NP_001291439, NP_001291440, NP_112496	haloacid dehalogenase like hydrolase domain containing 3	Q9BSH5	2.07469	12.9642	2.33752	0.0332616	0.330043	-3.60364
ZBTB2	57621	ENSG00000181472	ENST00000325144	NM_020861, NP_065912, XM_005267076, XM_011536004, XM_017011137, XP_005267133, XP_011534306, XP_016866626	zinc finger and BTB domain containing 2	Q8N680	1.71822	10.3229	2.33447	0.0334609	0.330218	-3.60867
SMAD4	4089	ENSG00000141646	NA	NM_005359, NP_005350	SMAD family member 4	A0A024R274, Q13485	1.56073	9.96446	2.33431	0.0334712	0.330218	-3.60893
PSMD1	5707	ENSG00000173692	NA	NM_001191037, NM_002807, NP_001177966, NP_002798, NR_034059, XM_017004517, XP_016860006	proteasome 26S subunit, non-ATPase 1	Q99460	1.52252	13.062	2.33269	0.033577	0.330218	-3.61159
PRRG4	79056	ENSG00000135378	ENST00000257836	NM_024081, NP_076986, XM_006718313, XM_006718314, XM_017018275, XP_006718376, XP_006718377, XP_016873764	proline rich and Gla domain 4	A0A0S2Z5N9, Q9BZD6	-1.34605	8.85071	-2.3324	0.0335964	0.330218	-3.61208
CA3	761	ENSG00000164879	ENST00000520921, ENST00000285381, ENST00000522207	NM_005181, NP_005172	carbonic anhydrase 3	P07451, V9HWA3	-1.71261	11.1838	-2.33139	0.0336628	0.330218	-3.61374
DNMT1	1786	ENSG00000130816	NA	NM_001130823, NM_001318730, NM_001318731, NM_001379, NP_001124295, NP_001305659, NP_001305660, NP_001370	DNA methyltransferase 1	I6L9H2, P26358, Q59FP7	2.48291	12.0729	2.32912	0.0338125	0.330218	-3.61748
TTLL12	23170	ENSG00000100304	NA	NM_015140, NP_055955	tubulin tyrosine ligase like 12	A0A024R4U3, Q14166	1.67118	8.93424	2.32732	0.0339319	0.330218	-3.62045
LIN37	55957	ENSG00000267796	ENST00000590706, ENST000003011593, ENST00000591076, ENST00000587108, ENST00000595455, ENST00000592871, ENST00000587751, ENST00000591163, ENST00000590890	NM_019104, NP_061977	lin-37 DREAM MuvB core complex component	Q96GY3	1.47422	8.813	2.32726	0.0339355	0.330218	-3.62054
VAMP3	9341	ENSG00000049245	NA	NM_004781, NP_004772, XM_017002841, XP_016858330	vesicle associated membrane protein 3	Q15836, Q6FGG2	1.55644	9.12035	2.32641	0.033992	0.330218	-3.62194
HOXC9	3225	ENSG00000180806	ENST00000504557, ENST00000508190, ENST00000303450	NM_006897, NP_008828	homeobox C9	A0A024RAZ6, P31274	1.92184	10.4799	2.32553	0.0340503	0.330218	-3.62338
TMED2	10959	ENSG00000086598	NA	NM_001321445, NM_006815, NP_001308374, NP_006806	transmembrane p24 trafficking protein 2	Q15363, Q6FHT8	2.01753	9.35368	2.32539	0.0340596	0.330218	-3.62361
TRIL	9865	ENSG00000255690	ENST00000539664	NM_014817, NP_055632	TLR4 interactor with leucine rich repeats	Q7L0X0	1.78166	9.05187	2.32502	0.0340845	0.330218	-3.62423
LOC100129534	100129534	ENSG00000269896	ENST00000602865, ENST00000417061	NM_001127577, NR_024489	small nuclear ribonucleoprotein polypeptide N pseudogene	NA	1.62526	10.1661	2.32191	0.0342922	0.330218	-3.62934
PDZD8	118987	ENSG00000165650	NA	NM_173791, NP_776152, XM_005269518, XM_011539265, XM_011539266, XP_005269575, XP_011537567, XP_011537568, XR_945601, XR_945602	PDZ domain containing 8	Q8NEN9	1.65493	9.85428	2.32184	0.0342969	0.330218	-3.62946
SERPINB1	1992	ENSG00000021355	NA	NM_030666, NP_109591, NR_073111, NR_073112, XM_011514333, XM_011514334, XM_011514335, XP_011512635, XP_011512636, XP_011512637	serpin family B member 1	P30740, V9HWH1	1.4933	8.77412	2.32105	0.0343494	0.330218	-3.63075
TMEM158	25907	ENSG00000249992	ENST00000503771	NM_015444, NP_056259	transmembrane protein 158 (gene/pseudogene)	Q8WZ71	2.612	13.0417	2.32088	0.0343608	0.330218	-3.63102
STK32B	55351	ENSG00000152953	NA	NM_001306082, NM_001345969, NM_018401, NP_001293011, NP_001332898, NP_060871, XM_005247982, XM_005247983, XM_011513504, XM_017008374, XM_017008375, XM_017008376, XM_017008377, XM_024454131, XP_005248039, XP_005248040, XP_011511806, XP_016863863, XP_016863864, XP_016863865, XP_016863866, XP_024309899	serine/threonine kinase 32B	B2R9M8, Q9NY57	1.77718	9.92445	2.32018	0.0344078	0.330218	-3.63218
VMAC	400673	ENSG00000187650	ENST00000339485	NM_001017921, NP_001017921	vimentin type intermediate filament associated coiled-coil protein	Q2NL98	-1.33835	8.84472	-2.3186	0.034514	0.330218	-3.63477
CCDC14	64770	ENSG00000175455	NA	NM_001308317, NM_022757, NP_001295246, NP_073594, XM_005247710, XM_005247711, XM_005247713, XM_005247714, XM_005247715, XM_005247716, XM_006713731, XM_006713733, XM_011513081, XM_017007057, XM_017007058, XM_017007059, XM_017007060, XM_017007061, XM_024453715, XP_005247767, XP_005247768, XP_005247770, XP_005247771, XP_005247772, XP_005247773, XP_006713794, XP_006713796, XP_011511383, XP_016862546,…	coiled-coil domain containing 14	Q49A88	2.08846	12.6161	2.31575	0.0347069	0.330218	-3.63946
MYH16	84176	NA	NA	NR_002147	myosin heavy chain 16 pseudogene	NA	-2.00901	9.02773	-2.31572	0.0347088	0.330218	-3.63951
XAGE1A	653220	ENSG00000204379	NA	NM_001097591, NM_001097592, NM_001097593, NM_001097594, NM_001097595, NM_001097596, NP_001091063, NP_001091065, NR_033254, XM_017029748, XM_017029749, XP_016885237, XP_016885238	X antigen family member 1A	Q9HD64	-1.92595	9.64563	-2.31568	0.0347118	0.330218	-3.63958
MPP6	51678	ENSG00000105926	NA	NM_001303037, NM_016447, NP_001289966, NP_057531, XM_005249775, XM_006715738, XM_006715739, XM_006715740, XM_011515425, XM_017012315, XM_017012316, XM_017012317, XP_005249832, XP_006715801, XP_006715802, XP_006715803, XP_011513727, XP_016867804, XP_016867805, XP_016867806	membrane palmitoylated protein 6	A0A024RA25, Q9NZW5, B8ZZG1	2.08381	9.10486	2.31413	0.0348169	0.330218	-3.64213
CASP2	835	ENSG00000106144	NA	NM_001224, NM_032982, NM_032983, NP_001215, NP_116764, NP_116765	caspase 2	D3DXD9, P42575, A0A0S2Z3H1, A0A087WYM1	1.47811	10.5692	2.31381	0.0348383	0.330218	-3.64264
ZNF595	152687	ENSG00000272602	ENST00000610261, ENST00000608255, ENST00000609518, ENST00000509152, ENST00000502981	NM_001286052, NM_001286053, NM_001286054, NM_182524, NP_001272981, NP_001272982, NP_001272983, NP_872330, XM_011513398, XP_011511700	zinc finger protein 595	A0A075B7G4, B4DU56, Q7Z3I0, A0A075B7G3, B4DX79	-2.28158	10.438	-2.31364	0.03485	0.330218	-3.64293
TUBB3	10381	ENSG00000258947	ENST00000555810, ENST00000554444, ENST00000556565, ENST000003154911, ENST00000553656, ENST00000556536, ENST00000554116, ENST00000554927, ENST00000557262, ENST00000557490, ENST00000555576, ENST00000554336, ENST00000555609, ENST00000553967, ENST00000625617	NM_001197181, NM_006086, NP_001184110, NP_006077	tubulin beta 3 class III	Q13509, Q53G92	2.46011	12.3423	2.31346	0.034862	0.330218	-3.64321
DYNLT1	6993	ENSG00000146425	NA	NM_001291602, NM_001291603, NM_006519, NP_001278531, NP_001278532, NP_006510	dynein light chain Tctex-type 1	P63172	-1.87724	9.20097	-2.31268	0.0349151	0.330218	-3.6445
BCL2L2	599	ENSG00000129473	ENST00000553824, ENST00000250405, ENST00000557236, ENST00000557579, ENST00000554635, ENST00000556599	NM_001199839, NM_004050, NP_001186768, NP_004041	BCL2 like 2	Q92843	1.95919	11.1065	2.31181	0.0349746	0.330218	-3.64593
GTF3C2	2976	ENSG00000115207	NA	NM_001035521, NM_001318909, NM_001521, NP_001030598, NP_001305838, NP_001512, XM_005264272, XP_005264329	general transcription factor IIIC subunit 2	Q8WUA4	1.43471	9.93023	2.31086	0.0350397	0.33024	-3.64749
PPAT	5471	ENSG00000128059	ENST00000264220, ENST00000425339, ENST00000507648, ENST00000510643, ENST00000507724	NM_002703, NP_002694, XM_011534387, XP_011532689	phosphoribosyl pyrophosphate amidotransferase	A8K4H7, Q06203, Q59G63	-1.9449	10.6121	-2.30942	0.0351376	0.33057	-3.64984
ST20	400410	ENSG00000180953	NA	NM_001100879, NM_001100880, NM_001199757, NP_001094349, NP_001094350, NP_001186686, NR_037652, NR_037653	suppressor of tumorigenicity 20	Q9HBF5	-1.62845	9.33243	-2.30781	0.0352487	0.330901	-3.6525
NUDCD3	23386	ENSG00000015676	NA	NM_015332, NP_056147, XM_011515247, XM_017011908, XM_017011909, XM_017011910, XP_011513549, XP_016867397, XP_016867398, XP_016867399	NudC domain containing 3	Q8IVD9	1.85177	9.58452	2.30708	0.0352986	0.330901	-3.65369
DVL2	1856	ENSG00000004975	NA	NM_004422, NP_004413, XM_005256502, XP_005256559, XR_001752441, XR_001752442, XR_001752443	dishevelled segment polarity protein 2	O14641	1.78419	9.87115	2.30184	0.0356607	0.3315	-3.66227
CDCA5	113130	ENSG00000146670	ENST00000529290, ENST00000525464, ENST00000533015, ENST00000275517, ENST00000524733, ENST00000404147, ENST00000479032, ENST00000531401, ENST00000527430, ENST00000462902	NM_080668, NP_542399, XM_005273733, XM_005273734, XM_011544743, XM_011544747, XM_011544748, XM_011544749, XM_017017158, XP_005273790, XP_005273791, XP_011543045, XP_011543049, XP_011543050, XP_011543051, XP_016872647, XR_001747757, XR_001747758	cell division cycle associated 5	A0A024R5D6, Q96FF9	2.13971	9.96655	2.30174	0.0356678	0.3315	-3.66244
PER2	8864	ENSG00000132326	NA	NM_003894, NM_022817, NP_073728, XM_005246111, XM_006712824, XP_005246168, XP_006712887	period circadian regulator 2	O15055	1.25159	8.96029	2.29966	0.0358125	0.3315	-3.66584
TBCA	6902	ENSG00000171530	NA	NM_001297738, NM_001297740, NM_004607, NP_001284667, NP_001284669, NP_004598	tubulin folding cofactor A	O75347, E5RIX8, Q6FGD7	2.52729	12.4171	2.29845	0.0358972	0.3315	-3.66783
NEK1	4750	ENSG00000137601	NA	NM_001199397, NM_001199398, NM_001199399, NM_001199400, NM_012224, NP_001186326, NP_001186327, NP_001186328, NP_001186329, NP_036356, XM_006714228, XM_011532003, XM_011532004, XM_011532005, XM_017008249, XM_017008251, XM_017008252, XM_017008253, XM_017008254, XM_024454065, XP_006714291, XP_011530305, XP_011530306, XP_011530307, XP_016863738, XP_016863740, XP_016863741, XP_016863742, XP_016863743,…	NIMA related kinase 1	Q96PY6, Q5JXL9	1.59716	9.49171	2.29768	0.0359512	0.3315	-3.66909
SLC25A46	91137	ENSG00000164209	NA	NM_001303249, NM_001303250, NM_138773, NP_001290178, NP_001290179, NP_620128, NR_138151	solute carrier family 25 member 46	Q96AG3, B4DY98	1.34182	8.74195	2.29664	0.0360239	0.3315	-3.67079
SIX3	6496	ENSG00000138083	ENST00000260653	NM_005413, NP_005404	SIX homeobox 3	O95343	-1.94769	9.67112	-2.29628	0.0360488	0.3315	-3.67137
KAZALD1	81621	ENSG00000107821	NA	NM_001319303, NM_030929, NP_001306232, NP_112191, NR_135067, NR_135068, XM_005270194, XM_017016715, XM_024448213, XP_005270251, XP_016872204, XP_024303981, XR_001747217, XR_246107	Kazal type serine peptidase inhibitor domain 1	Q96I82	1.53467	9.55993	2.29603	0.0360663	0.3315	-3.67178
CEBPB	1051	ENSG00000172216	ENST00000303004	NM_001285878, NM_001285879, NM_005194, NP_001272807, NP_001272808, NP_005185	CCAAT enhancer binding protein beta	P17676	2.26786	13.5794	2.29585	0.0360792	0.3315	-3.67208
RHOA	387	ENSG00000067560	NA	NM_001313941, NM_001313943, NM_001313944, NM_001313945, NM_001313946, NM_001313947, NM_001664, NP_001300870, NP_001300872, NP_001300873, NP_001300874, NP_001300875, NP_001300876, NP_001655	ras homolog family member A	A0A024R324, P61586, C9JX21, B4DKN9, C9JRM1, Q9BVT0	1.88408	11.6022	2.29566	0.0360924	0.3315	-3.67239
POM121	9883	ENSG00000196313	NA	NM_001257190, NM_172020, NP_001244119, NP_742017, XM_005250726, XM_005250727, XM_006716196, XM_011516730, XM_017012853, XM_017012854, XP_005250783, XP_005250784, XP_006716259, XP_011515032, XP_016868342, XP_016868343	POM121 transmembrane nucleoporin	Q96HA1	-2.06224	9.74682	-2.29543	0.036109	0.3315	-3.67277
HSP90B1	7184	ENSG00000166598	NA	NM_003299, NP_003290	heat shock protein 90 beta family member 1	P14625, V9HWP2	1.57764	10.7758	2.29436	0.0361839	0.3315	-3.67451
DARS2	55157	ENSG00000117593	ENST00000361951, ENST00000471476, ENST00000460076	NM_018122, NP_060592, XM_006711427, XM_011509711, XP_006711490, XP_011508013	aspartyl-tRNA synthetase 2, mitochondrial	A0A024R8Z9, Q6PI48, Q9H9J7	2.54521	12.0891	2.29395	0.0362131	0.3315	-3.67519
GP9	2815	ENSG00000169704	ENST00000307395	NM_000174, NP_000165, XM_005247374, XM_011512701, XM_011512702, XP_005247431, XP_011511003, XP_011511004	glycoprotein IX platelet	P14770	-1.5643	9.25837	-2.29349	0.036245	0.3315	-3.67593
POLR2J2	246721	ENSG00000267645, ENSG00000228049	ENST00000476151, ENST00000358438, ENST00000333432	NM_032958, NM_032959, NM_145325, NP_116581	RNA polymerase II subunit J2	Q9GZM3	1.46055	9.67061	2.29179	0.036365	0.331656	-3.67871
GHITM	27069	ENSG00000165678	NA	NM_014394, NP_055209	growth hormone inducible transmembrane protein	Q9H3K2	1.65321	12.0645	2.28886	0.0365734	0.331656	-3.68351
FAM120AOS	158293	ENSG00000188938	NA	NM_001322224, NM_198841, NP_001309153, NP_942138, NR_136229, NR_136230, NR_136231, NR_136232, NR_136233, NR_136234, NR_136235, NR_136236, NR_136237, NR_136238	family with sequence similarity 120A opposite strand	E9PCY8, Q5T036	1.32829	9.5166	2.28821	0.0366197	0.331656	-3.68457
OXSR1	9943	ENSG00000172939	ENST00000492714, ENST00000446845, ENST00000311806, ENST00000426620, ENST00000483695, ENST00000467900	NM_005109, NP_005100, XM_005265638, XM_011534331, XM_017007601, XM_024453851, XM_024453852, XP_005265695, XP_011532633, XP_016863090, XP_024309619, XP_024309620, XR_001740396, XR_001740397	oxidative stress responsive 1	A0A024R2M7, O95747	2.01683	9.04194	2.28783	0.0366463	0.331656	-3.68519
RALA	5898	ENSG00000006451	ENST00000005257, ENST00000468201, ENST00000436179, ENST00000434466, ENST00000466491	NM_005402, NP_005393, XM_006715762, XM_011515466, XM_011515467, XP_006715825, XP_011513768, XP_011513769	RAS like proto-oncogene A	P11233	1.64989	12.8108	2.2865	0.0367415	0.331656	-3.68737
ZXDB	158586	ENSG00000198455	ENST00000374888	NM_007157, NP_009088	zinc finger, X-linked, duplicated B	P98169	1.79759	9.22246	2.28613	0.0367681	0.331656	-3.68797
FAM104B	90736	ENSG00000182518	NA	NM_001166699, NM_001166700, NM_001166701, NM_001166702, NM_001166703, NM_001166704, NM_138362, NP_001160171, NP_001160172, NP_001160173, NP_001160174, NP_001160175, NP_001160176, NP_612371, NR_030722, XM_017029952, XM_017029953, XM_024452475, XM_024452476, XP_016885441, XP_016885442, XP_024308243, XP_024308244	family with sequence similarity 104 member B	Q5XKR9	2.20152	12.9948	2.28471	0.0368691	0.331656	-3.69028
HMGCL	3155	ENSG00000117305	NA	NM_000191, NM_001166059, NP_000182, NP_001159531	3-hydroxymethyl-3-methylglutaryl-CoA lyase	P35914	2.12875	11.4828	2.28434	0.0368958	0.331656	-3.69088
SNRNP40	9410	ENSG00000060688	NA	NM_004814, NP_004805	small nuclear ribonucleoprotein U5 subunit 40	A0MNP2, Q96DI7	2.09407	10.2037	2.28432	0.0368972	0.331656	-3.69092
SLC35D2	11046	ENSG00000130958	NA	NM_001286990, NM_007001, NP_001273919, NP_008932, NR_104627, XM_005251673, XM_005251674, XM_005251675, XM_005251676, XM_005251678, XM_006716939, XM_011518164, XP_005251730, XP_005251731, XP_005251732, XP_005251733, XP_005251735, XP_006717002, XP_011516466, XR_001746170, XR_929705	solute carrier family 35 member D2	Q76EJ3, A0A024R9N5	1.45554	9.08185	2.28281	0.037006	0.331656	-3.69339
REV3L	5980	ENSG00000009413	NA	NM_001286431, NM_001286432, NM_002912, NP_001273360, NP_001273361, NP_002903, XM_011536028, XM_011536029, XM_011536030, XM_011536031, XM_011536032, XM_011536036, XM_017011152, XM_017011153, XM_017011154, XM_017011155, XP_011534330, XP_011534331, XP_011534332, XP_011534333, XP_011534334, XP_011534338, XP_016866641, XP_016866642, XP_016866643, XP_016866644, XR_001743550, XR_001743552, XR_001743553,…	REV3 like, DNA directed polymerase zeta catalytic subunit	O60673, Q9UG47	1.61328	9.22318	2.28155	0.0370966	0.331656	-3.69544
DUSP19	142679	ENSG00000162999	NA	NM_001142314, NM_001321519, NM_080876, NP_001135786, NP_001308448, NP_543152, NR_135688	dual specificity phosphatase 19	Q8WTR2	-1.72649	9.43156	-2.28124	0.0371188	0.331656	-3.69595
C11orf80	79703	ENSG00000173715	NA	NM_001302084, NM_024650, NP_001289013, NP_078926	chromosome 11 open reading frame 80	B4DXL1, Q8N6T0	1.73325	9.96166	2.2812	0.0371221	0.331656	-3.69602
WDR72	256764	ENSG00000166415	NA	NM_001277176, NM_182758, NP_001264105, NP_877435, NR_102334, NR_102335, NR_102336, XM_011521433, XM_011521435, XM_011521436, XM_011521437, XM_017022061, XP_011519735, XP_011519737, XP_011519738, XP_011519739, XP_016877550	WD repeat domain 72	A0A087WTC3, Q3MJ13	-2.62834	10.5473	-2.27978	0.0372247	0.331656	-3.69834
SSX4B	548313	ENSG00000269791	ENST00000595235, ENST00000619890	NM_001034832, NM_001040612, NP_001030004, NP_001035702, XM_017029613, XP_016885102	SSX family member 4B	O60224	-1.58574	8.85004	-2.2787	0.0373023	0.331656	-3.70009
VPS4A	27183	ENSG00000132612	NA	NM_013245, NP_037377	vacuolar protein sorting 4 homolog A	A0A024R705, Q9UN37	1.53519	9.59931	2.27805	0.0373495	0.331656	-3.70115
TOMM20	9804	ENSG00000173726	NA	NM_014765, NP_055580	translocase of outer mitochondrial membrane 20	A0A024R3W2, Q15388	1.89135	10.8042	2.27762	0.0373808	0.331656	-3.70185
SLFN13	146857	ENSG00000154760	NA	NM_144682, NP_653283, XM_005257922, XM_011524383, XM_017024232, XM_017024233, XM_024450614, XM_024450615, XM_024450616, XP_005257979, XP_011522685, XP_016879721, XP_016879722, XP_024306382, XP_024306383, XP_024306384	schlafen family member 13	Q68D06, B3KV92	-1.44177	9.9185	-2.27739	0.0373972	0.331656	-3.70222
CBS	875	ENSG00000160200	NA	NM_000071, NM_001178008, NM_001178009, NM_001320298, NM_001321072, NP_000062, NP_001171479, NP_001171480, NP_001307227, NP_001308001, XM_011529774, XM_011529777, XM_011529783, XM_017028491, XM_024452136, XM_024452137, XM_024452138, XM_024452139, XM_024452140, XP_011528076, XP_011528079, XP_011528085, XP_016883980, XP_024307904, XP_024307905, XP_024307906, XP_024307907, XP_024307908, XR_001754915,…	cystathionine-beta-synthase	P0DN79, P35520, Q9NTF0, B7Z2D6	1.40506	14.712	2.27622	0.0374824	0.331747	-3.70413
TIGD5	84948	ENSG00000179886, ENSG00000278016	ENST00000504548, ENST00000321385	NM_032862, NP_116251	tigger transposable element derived 5	Q53EQ6	1.83994	9.79725	2.27552	0.0375336	0.331747	-3.70528
UBL7	84993	ENSG00000138629	NA	NM_001286739, NM_001286740, NM_001286741, NM_001286742, NM_032907, NM_201265, NP_001273668, NP_001273669, NP_001273670, NP_001273671, NP_116296, NP_957717, XM_011522124, XM_024450093, XP_011520426, XP_024305861	ubiquitin like 7	Q96S82, D3DW56	1.36175	9.32312	2.27329	0.0376964	0.332373	-3.70891
FRG2B	441581	ENSG00000225899	ENST00000443774, ENST00000425520	NM_001080998, NP_001074467	FSHD region gene 2 family member B	Q96QU4	-1.53279	8.89276	-2.27282	0.0377309	0.332373	-3.70968
SLAMF8	56833	ENSG00000158714	NA	NM_001330741, NM_020125, NP_001317670, NP_064510, XM_005245345, XM_011509775, XM_011509776, XM_011509777, XM_011509778, XM_011509779, XM_017001844, XM_017001845, XM_017001846, XP_005245402, XP_011508077, XP_011508078, XP_011508079, XP_011508080, XP_011508081, XP_016857333, XP_016857334, XP_016857335	SLAM family member 8	Q9P0V8	2.23172	9.71871	2.27138	0.0378361	0.332743	-3.71201
FAM110B	90362	ENSG00000169122	NA	NM_147189, NP_671722, XM_005251324, XM_005251325, XM_005251326, XM_017013948, XP_005251381, XP_005251382, XP_005251383, XP_016869437	family with sequence similarity 110 member B	A0A024R7V5, B3KRT5, Q8TC76	2.38979	10.6797	2.27046	0.0379038	0.33276	-3.71351
TSHZ3	57616	ENSG00000121297	ENST00000240587, ENST00000560707, ENST00000558569	NM_020856, NP_065907, NR_138034, NR_138035, NR_138036	teashirt zinc finger homeobox 3	Q63HK5	1.73664	10.3137	2.26724	0.0381413	0.33276	-3.71875
IRX2	153572	ENSG00000170561	NA	NM_001134222, NM_033267, NP_001127694, NP_150366, XM_011513979, XM_024454379, XP_011512281, XP_024310147, XR_001742016	iroquois homeobox 2	Q9BZI1	-1.80442	9.59711	-2.26698	0.0381606	0.33276	-3.71918
LOC100128288	100128288	NA	NA	NR_024447	uncharacterized LOC100128288	NA	-1.72542	9.12694	-2.26695	0.0381631	0.33276	-3.71923
HMGCS1	3157	ENSG00000112972	NA	NM_001098272, NM_001324219, NM_001324220, NM_001324222, NM_001324223, NM_001324224, NM_001330663, NM_002130, NP_001091742, NP_001311148, NP_001311149, NP_001311151, NP_001311152, NP_001311153, NP_001317592, NP_002121, XM_011514036, XM_024446038, XP_011512338, XP_024301806	3-hydroxy-3-methylglutaryl-CoA synthase 1	A0A024R059, Q01581	1.88397	11.5937	2.26641	0.0382026	0.33276	-3.7201
SYNCRIP	10492	ENSG00000135316	NA	NM_001159673, NM_001159674, NM_001159675, NM_001159676, NM_001159677, NM_001253771, NM_006372, NP_001153145, NP_001153146, NP_001153147, NP_001153148, NP_001153149, NP_001240700, NP_006363, XM_005248635, XM_005248636, XM_005248637, XM_017010176, XM_017010177, XM_017010178, XM_017010179, XM_017010180, XP_005248692, XP_005248693, XP_005248694, XP_016865665, XP_016865666, XP_016865667, XP_016865668,…	synaptotagmin binding cytoplasmic RNA interacting protein	B7Z645, O60506, Q59GL1	1.54924	11.4493	2.26621	0.0382177	0.33276	-3.72043
PSMG2	56984	ENSG00000128789	NA	NM_020232, NM_147163, NP_064617, NP_671692	proteasome assembly chaperone 2	Q969U7, Q9P1R6	2.14093	10.3847	2.26445	0.0383481	0.333068	-3.72329
SCAMP3	10067	ENSG00000116521, ENSG00000263290	ENST00000572538, ENST00000570831, ENST00000573013, ENST00000572736, ENST00000574126, ENST00000576213, ENST00000571844, ENST00000573279, ENST00000570960	NM_005698, NM_052837, NP_005689, NP_443069	secretory carrier membrane protein 3	O14828	1.53153	10.9013	2.26403	0.0383798	0.333068	-3.72398
ZNF273	10793	ENSG00000198039	NA	NM_021148, NM_033548, NP_066971, NR_003099, XM_024446635, XM_024446636, XM_024446637, XM_024446638, XM_024446639, XM_024446640, XM_024446641, XP_024302403, XP_024302404, XP_024302405, XP_024302406, XP_024302407, XP_024302408, XP_024302409	zinc finger protein 273	Q14593	-1.47756	9.66368	-2.26205	0.038527	0.333624	-3.72719
PDS5B	23047	ENSG00000083642	NA	NM_015032, NM_015928, NP_055847, XM_005266298, XM_011534999, XM_011535000, XM_011535002, XM_017020448, XM_017020449, XM_017020450, XM_017020451, XM_017020452, XM_017020453, XP_005266355, XP_011533301, XP_011533302, XP_011533304, XP_016875937, XP_016875938, XP_016875939, XP_016875940, XP_016875941, XP_016875942	PDS5 cohesin associated factor B	Q9NTI5	1.37782	9.31069	2.2611	0.0385978	0.333624	-3.72873
PRIM2	5558	ENSG00000146143	NA	NM_000947, NM_001282487, NM_001282488, NP_000938, NP_001269416, NP_001269417, XM_011514731, XM_017011004, XM_017011005, XM_017011006, XM_024446483, XP_011513033, XP_016866493, XP_016866494, XP_016866495, XP_024302251	DNA primase subunit 2	P49643, A0A024RD43	-1.63619	8.8188	-2.2595	0.0387179	0.333624	-3.73134
TFDP1	7027	ENSG00000198176	NA	NM_007111, NP_009042, NR_026580, XM_005268327, XM_005268328, XM_011537519, XM_011537520, XM_017020717, XM_017020718, XM_017020719, XM_017020720, XM_017020721, XM_017020722, XM_024449404, XM_024449405, XP_005268384, XP_005268385, XP_011535821, XP_011535822, XP_016876206, XP_016876207, XP_016876208, XP_016876209, XP_016876210, XP_016876211, XP_024305172, XP_024305173	transcription factor Dp-1	A0A024RDY4, Q14186	1.72662	10.0356	2.25897	0.0387579	0.333624	-3.73221
CCDC90B	60492	ENSG00000137500	ENST00000529689, ENST00000455220, ENST00000525504, ENST00000525503, ENST00000260054, ENST00000529611, ENST00000527495, ENST00000529745, ENST00000533761, ENST00000529856, ENST00000529312, ENST00000529073, ENST00000534753, ENST00000527025, ENST00000528149, ENST00000526265, ENST00000525916, ENST00000530253, ENST00000526631	NM_001286116, NM_001286117, NM_001286118, NM_001286119, NM_001286120, NM_021825, NP_001273045, NP_001273046, NP_001273047, NP_001273048, NP_001273049, NP_068597, XM_005274154, XM_005274156, XM_005274159, XM_017018103, XM_017018104, XP_005274211, XP_005274213, XP_005274216, XP_016873592, XP_016873593	coiled-coil domain containing 90B	Q9GZT6	1.67397	12.3491	2.25893	0.038761	0.333624	-3.73227
NINJ1	4814	ENSG00000131669	ENST00000375446, ENST00000489274, ENST00000470314, ENST00000461162, ENST00000490564	NM_004148, NP_004139, XM_011518716, XP_011517018	ninjurin 1	Q92982	1.70123	10.2216	2.25685	0.0389176	0.334424	-3.73565
LAS1L	81887	ENSG00000001497	NA	NM_001170649, NM_001170650, NM_031206, NP_001164120, NP_001164121, NP_112483, XM_005262301, XM_005262304, XM_005262305, XM_005262306, XM_011531045, XM_011531046, XM_017029877, XM_017029878, XM_017029879, XM_017029880, XP_005262358, XP_005262361, XP_005262362, XP_005262363, XP_011529347, XP_011529348, XP_016885366, XP_016885367, XP_016885368, XP_016885369, XR_001755730, XR_001755731, XR_001755732,…	LAS1 like, ribosome biogenesis factor	Q9Y4W2	2.56752	11.3243	2.25551	0.0390188	0.334501	-3.73783
NUP93	9688	ENSG00000102900	NA	NM_001242795, NM_001242796, NM_014669, NP_001229724, NP_001229725, NP_055484, XM_005256263, XP_005256320	nucleoporin 93	Q8N1F7	1.65101	9.10368	2.25504	0.0390537	0.334501	-3.73858
SQSTM1	8878	ENSG00000161011	NA	NM_001142298, NM_001142299, NM_003900, NP_001135770, NP_001135771, NP_003891, XM_017010010, XP_016865499	sequestosome 1	Q13501	1.70136	12.1345	2.25245	0.0392504	0.335134	-3.74279
C12orf57	113246	ENSG00000111678	NA	NM_001301834, NM_001301836, NM_001301837, NM_001301838, NM_138425, NP_001288763, NP_001288765, NP_001288766, NP_001288767, NP_612434, NR_126035	chromosome 12 open reading frame 57	Q99622, F5GXW5, U3KQ85	1.38048	8.67865	2.25239	0.0392551	0.335134	-3.74289
SMARCC1	6599	ENSG00000173473	NA	NM_003074, NP_003065, XM_011534034, XP_011532336, XR_001740239	SWI/SNF related, matrix associated, actin dependent regulator of chromatin subfamily c member 1	Q58EY4, Q92922	2.17034	9.67165	2.2484	0.0395588	0.337179	-3.74935
NOL11	25926	ENSG00000130935	ENST00000253247, ENST00000581106, ENST00000581966, ENST00000581375, ENST00000584942, ENST00000580833, ENST00000580914, ENST00000577687, ENST00000583108, ENST00000583021, ENST00000584032	NM_001303272, NM_015462, NP_001290201, NP_056277	nucleolar protein 11	Q9H8H0	1.99215	10.1161	2.24589	0.0397516	0.338099	-3.75342
APBB3	10307	ENSG00000113108	NA	NM_006051, NM_133172, NM_133173, NM_133174, NM_133175, NM_133176, NP_006042, NP_573418, NP_573419, NP_573420	amyloid beta precursor protein binding family B member 3	O95704, Q59EH2, Q96DX9	1.52127	10.0791	2.24532	0.0397952	0.338099	-3.75434
AASDH	132949	ENSG00000157426	NA	NM_001286668, NM_001286669, NM_001286670, NM_001286671, NM_001286672, NM_001323890, NM_001323892, NM_001323893, NM_001323899, NM_181806, NP_001273597, NP_001273598, NP_001273599, NP_001273600, NP_001273601, NP_001310819, NP_001310821, NP_001310822, NP_001310828, NP_861522, XM_017007740, XM_017007741, XM_017007742, XM_017007743, XM_017007744, XP_016863229, XP_016863230, XP_016863231, XP_016863232,…	aminoadipate-semialdehyde dehydrogenase	B4E2K0, Q4L235, B4E195, R4GNB1, B4DFZ3, B7ZAI1	1.39625	8.78603	2.24348	0.0399374	0.338421	-3.75733
MTA2	9219	ENSG00000149480	ENST00000278823, ENST00000524902, ENST00000527204, ENST00000531179, ENST00000531261, ENST00000526844, ENST00000532239	NM_001330292, NM_004739, NP_001317221, NP_004730	metastasis associated 1 family member 2	O94776, A0A024R534	1.91436	10.0217	2.24209	0.0400449	0.338421	-3.75958
TRAK2	66008	ENSG00000115993	NA	NM_015049, NP_055864, XM_011511690, XM_017004772, XP_011509992, XP_016860261	trafficking kinesin protein 2	O60296	1.8843	9.89715	2.24036	0.0401788	0.338421	-3.76237
PDGFRL	5157	ENSG00000104213	NA	NM_006207, NP_006198	platelet derived growth factor receptor like	Q15198	1.98092	11.4855	2.24034	0.0401804	0.338421	-3.76241
STIL	6491	ENSG00000123473	NA	NM_001048166, NM_001282936, NM_001282937, NM_001282938, NM_001282939, NM_003035, NP_001041631, NP_001269865, NP_001269866, NP_001269867, NP_001269868, NP_003026, XM_006710834, XM_011541991, XM_011541992, XM_011541994, XM_011541996, XM_011541998, XM_011542001, XM_017002123, XM_017002124, XM_017002125, XM_017002126, XM_017002127, XP_006710897, XP_011540293, XP_011540294, XP_011540296, XP_011540298,…	STIL, centriolar assembly protein	Q15468, B7ZLW5, E9PSF2, A0A0A0MR87, Q7Z626	1.89791	10.5211	2.23941	0.0402529	0.338421	-3.76391
MARCO	8685	ENSG00000019169	NA	NM_006770, NP_006761, XM_011512082, XM_011512083, XM_017005171, XP_011510384, XP_011510385, XP_016860660	macrophage receptor with collagenous structure	Q4ZG40, Q9UEW3	-1.47902	8.68395	-2.23851	0.0403224	0.338421	-3.76536
FBN1	2200	ENSG00000166147	NA	NM_000138, NP_000129	fibrillin 1	P35555	1.67946	9.77415	2.23845	0.0403276	0.338421	-3.76547
DENND5A	23258	ENSG00000184014	ENST00000328194, ENST00000529977, ENST00000530044, ENST00000528725, ENST00000527700, ENST00000533737, ENST00000525784, ENST00000531747, ENST00000524446, ENST00000526707, ENST00000531580, ENST00000527896, ENST00000526523, ENST00000530867, ENST00000532696, ENST00000530780	NM_001243254, NM_001348748, NM_001348749, NM_001348750, NM_015213, NP_001230183, NP_001335677, NP_001335678, NP_001335679, NP_056028, NR_145966	DENN domain containing 5A	Q6IQ26	1.64759	9.53062	2.23753	0.040399	0.338421	-3.76695
CYHR1	50626	ENSG00000187954	NA	NM_001129888, NM_001330618, NM_032687, NM_138496, NP_001123360, NP_001317547, NP_116076, NP_612505	cysteine and histidine rich 1	Q6ZMK1, E9PJD7	1.25689	8.66266	2.23673	0.040462	0.338421	-3.76825
SPCS1	28972	ENSG00000114902	NA	NM_014041, NP_054760	signal peptidase complex subunit 1	Q9Y6A9, X6R2S6	2.21532	13.2452	2.23403	0.0406732	0.338421	-3.77261
RABGEF1	27342	ENSG00000154710, ENSG00000284461	ENST00000503687, ENST00000437078	NM_001287060, NM_001287061, NM_001287062, NM_014504, NP_001273989, NP_001273990, NP_001273991, NP_055319, NR_104676	RAB guanine nucleotide exchange factor 1	A0A0A0MSJ3, B3KMF1, Q9UJ41, A0A024RDL6, A8K3R3	1.44181	9.66403	2.23371	0.0406984	0.338421	-3.77313
ATP8A2	51761	ENSG00000132932	NA	NM_001313741, NM_016529, NP_001300670, NP_057613, XM_005266419, XM_011535103, XM_011535104, XM_011535106, XM_011535107, XM_011535109, XM_011535113, XM_017020625, XM_017020626, XM_024449369, XP_005266476, XP_011533405, XP_011533406, XP_011533408, XP_011533409, XP_011533411, XP_011533415, XP_016876114, XP_016876115, XP_024305137	ATPase phospholipid transporting 8A2	B7Z880, Q6ZSP3, Q6ZU25, Q9NTI2	-2.21892	9.62499	-2.23361	0.0407064	0.338421	-3.77329
DMWD	1762	ENSG00000185800	NA	NM_004943, NP_004934	DM1 locus, WD repeat containing	Q09019, Q8WUW6	1.77699	10.4989	2.23345	0.0407189	0.338421	-3.77355
NAGPA	51172	ENSG00000103174	NA	NM_016256, NP_057340, XM_011522517, XP_011520819, XR_001751908, XR_001751909, XR_001751910, XR_001751911, XR_001751912	N-acetylglucosamine-1-phosphodiester alpha-N-acetylglucosaminidase	Q9UK23	1.70858	8.78567	2.23322	0.0407368	0.338421	-3.77392
UBE2A	7319	ENSG00000077721	NA	NM_001282161, NM_003336, NM_181762, NM_181777, NP_001269090, NP_003327, NP_861427	ubiquitin conjugating enzyme E2 A	A0A0D9SG71, P49459	1.33689	9.03875	2.23189	0.0408415	0.338421	-3.77607
RIC8A	60626	ENSG00000177963	NA	NM_001286134, NM_021932, NP_001273063, NP_068751, XM_005253052, XM_017018107, XP_005253109, XP_016873596	RIC8 guanine nucleotide exchange factor A	Q9NPQ8	1.32153	8.98588	2.23162	0.0408628	0.338421	-3.7765
ADCY7	113	ENSG00000121281	NA	NM_001114, NM_001286057, NP_001105, NP_001272986, XM_011522835, XM_011522836, XM_011522837, XM_011522838, XM_011522839, XM_011522840, XM_011522842, XM_017022895, XM_017022896, XM_017022897, XM_017022898, XM_017022899, XP_011521137, XP_011521138, XP_011521139, XP_011521140, XP_011521141, XP_011521142, XP_011521144, XP_016878384, XP_016878385, XP_016878386, XP_016878387, XP_016878388, XR_001751822	adenylate cyclase 7	P51828, Q86YI0, B3KSJ0, F5H4D1	-1.27944	8.74879	-2.22976	0.0410103	0.33871	-3.77952
GRAMD4	23151	ENSG00000075240	NA	NM_015124, NP_055939, XM_005261396, XM_006724169, XM_006724170, XM_011530011, XM_011530012, XM_011530013, XM_011530014, XM_017028670, XP_005261453, XP_006724232, XP_006724233, XP_011528313, XP_011528314, XP_011528315, XP_011528316, XP_016884159	GRAM domain containing 4	Q6IC98	1.47449	8.64089	2.22955	0.0410264	0.33871	-3.77985
MCPH1	79648	ENSG00000147316, ENSG00000285262	NA	NM_001172574, NM_001172575, NM_001322042, NM_001322043, NM_001322045, NM_024596, NP_001166045, NP_001166046, NP_001308971, NP_001308972, NP_001308974, NP_078872, NR_136159, XM_011534755, XM_011534756, XM_011534757, XM_011534758, XM_011534759, XM_011534760, XM_017013829, XM_017013830, XM_017013831, XM_017013832, XM_017013833, XM_017013834, XP_011533057, XP_011533058, XP_011533059, XP_011533060, XP…	microcephalin 1	Q8NEM0	1.57747	9.84946	2.22831	0.041125	0.33888	-3.78185
LGALS1	3956	ENSG00000100097	NA	NM_002305, NP_002296	galectin 1	P09382	2.16861	11.4865	2.22767	0.0411759	0.33888	-3.78289
TOMM22	56993	ENSG00000100216	ENST00000216034, ENST00000492561	NM_020243, NP_064628	translocase of outer mitochondrial membrane 22	Q549C5, Q9NS69	2.01998	11.7199	2.22647	0.0412713	0.339134	-3.78482
DGKQ	1609	ENSG00000145214	NA	NM_001347, NP_001338, XM_011513411, XM_011513412, XM_011513414, XM_011513415, XM_017007814, XM_017007815, XP_011511713, XP_011511714, XP_011511716, XP_011511717, XP_016863303, XP_016863304, XR_002959715	diacylglycerol kinase theta	A0A140VKC1, P52824, Q59FF7	1.41119	9.40889	2.22341	0.0415153	0.339762	-3.78975
MIIP	60672	ENSG00000116691	NA	NM_001025374, NM_021933, NP_068752, XM_005263487, XM_011541895, XM_011541896, XP_005263544, XP_011540197, XP_011540198	migration and invasion inhibitory protein	Q5JXC2	1.3847	8.99814	2.22256	0.041583	0.339762	-3.79112
BMI1	648	ENSG00000168283	NA	NM_005180, NP_005171	BMI1 proto-oncogene, polycomb ring finger	P35226	1.53483	10.0281	2.22097	0.0417112	0.339762	-3.79369
LYAR	55646	ENSG00000145220	NA	NM_001145725, NM_017816, NP_001139197, NP_060286, XM_011513505, XM_011513506, XP_011511807, XP_011511808	Ly1 antibody reactive	Q9NX58	1.44605	9.68141	2.22064	0.0417378	0.339762	-3.79422
CUL5	8065	ENSG00000166266	NA	NM_003478, NP_003469, XM_005271682, XM_011543013, XM_017018363, XM_017018364, XM_017018365, XP_005271739, XP_011541315, XP_016873852, XP_016873853, XP_016873854	cullin 5	Q93034	1.5418	9.30007	2.21979	0.0418059	0.339762	-3.79559
ZCCHC14	23174	ENSG00000140948	NA	NM_015144, NP_055959, XM_005255858, XM_011522964, XM_017023082, XP_005255915, XP_011521266, XP_016878571, XR_243401	zinc finger CCHC-type containing 14	Q8WYQ9	1.99113	9.0095	2.21979	0.0418059	0.339762	-3.79559
VIPR1	7433	ENSG00000114812	NA	NM_001251882, NM_001251883, NM_001251884, NM_001251885, NM_004624, NP_001238811, NP_001238812, NP_001238813, NP_001238814, NP_004615, XM_005265437, XM_005265438, XM_005265439, XM_011534079, XM_011534080, XP_005265494, XP_005265495, XP_005265496, XP_011532381, XP_011532382, XR_001740254, XR_001740255, XR_940500	vasoactive intestinal peptide receptor 1	A0A024R2N2, B4DNY6, P32241	1.89429	10.1543	2.21938	0.0418388	0.339762	-3.79625
CYP2B6	1555	ENSG00000197408	ENST00000324071, ENST00000598834, ENST00000593831, ENST00000594187, ENST00000597612	NM_000767, NP_000758	cytochrome P450 family 2 subfamily B member 6	P20813	-1.67961	9.01878	-2.21906	0.0418646	0.339762	-3.79676
UBXN4	23190	ENSG00000144224	NA	NM_014607, NP_055422	UBX domain protein 4	Q92575	2.34874	11.9438	2.217	0.0420315	0.340591	-3.80009
POLE3	54107	ENSG00000148229	NA	NM_001278255, NM_017443, NP_001265184, NP_059139, NR_027261	DNA polymerase epsilon 3, accessory subunit	A0A024R829, Q9NRF9	1.7833	9.89187	2.2124	0.0424056	0.343094	-3.80749
GP6	51206	ENSG00000088053, ENSG00000277439, ENSG00000278316, ENSG00000278670, ENSG00000275633, ENSG00000274050, ENSG00000275931, ENSG00000274566, ENSG00000276065, ENSG00000276211	ENST00000612184, ENST00000622279, ENST00000616456, ENST00000619025, ENST00000617356, ENST00000619136, ENST00000616319, ENST00000615407, ENST00000613801, ENST00000617954, ENST00000610596, ENST00000622589, ENST00000612862, ENST00000611436, ENST00000622653, ENST00000613649, ENST00000614889, ENST00000614662, ENST00000612096, ENST00000610746, ENST00000621278	NM_001083899, NM_001256017, NM_016363, NP_001077368, NP_001242946, NP_057447	glycoprotein VI platelet	Q9HCN6	-1.58345	8.87954	-2.21117	0.0425063	0.343332	-3.80947
PSEN2	5664	ENSG00000143801	NA	NM_000447, NM_012486, NP_000438, NP_036618, XM_005273199, XM_017001835, XM_017001836, XP_005273256, XP_016857324, XP_016857325, XR_001737316, XR_001737317, XR_001737318, XR_001737319, XR_001737320, XR_001737321, XR_949149, XR_949150	presenilin 2	P49810	1.34315	9.30088	2.21008	0.0425952	0.343332	-3.81122
MYPOP	339344	ENSG00000176182	ENST00000322217	NM_001012643, NP_001012661, XM_017026742, XM_017026743, XM_024451484, XP_016882231, XP_016882232, XP_024307252	Myb related transcription factor, partner of profilin	Q86VE0	2.22568	11.6688	2.20955	0.0426385	0.343332	-3.81207
HP1BP3	50809	ENSG00000127483	NA	NM_016287, NP_057371, XM_005245875, XM_005245876, XM_005245877, XM_005245878, XM_005245879, XM_011541532, XM_011541533, XM_011541534, XM_017001393, XM_017001394, XM_024447376, XM_024447377, XP_005245932, XP_005245933, XP_005245934, XP_005245935, XP_005245936, XP_011539834, XP_011539835, XP_011539836, XP_016856882, XP_016856883, XP_024303144, XP_024303145, XR_001737206, XR_001737207	heterochromatin protein 1 binding protein 3	Q5SSJ5	1.38657	9.55215	2.20885	0.0426962	0.343332	-3.8132
MPV17	4358	ENSG00000115204	NA	NM_002437, NP_002428, XM_005264326, XM_006712021, XM_017004150, XM_017004151, XM_017004152, XM_024452913, XP_005264383, XP_006712084, XP_016859639, XP_016859640, XP_016859641, XP_024308681	MPV17, mitochondrial inner membrane protein	A0A0S2Z3Z9, P39210	1.41228	9.03163	2.20792	0.0427724	0.34342	-3.81469
ENG	2022	ENSG00000106991	NA	NM_000118, NM_001114753, NM_001278138, NP_000109, NP_001108225, NP_001265067	endoglin	P17813, Q5T9B9, A0A024R878, Q96CG0, B7Z6Y5, F5GX88	1.87299	9.60186	2.20655	0.0428854	0.343438	-3.81689
EBF4	57593	ENSG00000088881	NA	NM_001110514, NM_020833, NP_001103984, NR_138537, XM_006723600, XM_017027983, XM_017027984, XM_017027985, XP_006723663, XP_016883472, XP_016883473, XP_016883474	early B cell factor 4	E9PEI2, Q7Z5T1, Q9BQW3	-1.27505	8.75563	-2.20631	0.0429053	0.343438	-3.81728
SLC2A6	11182	ENSG00000160326, ENSG00000281165	ENST00000625425, ENST00000627289, ENST00000626271, ENST00000625489, ENST00000627959	NM_001145099, NM_017585, NP_001138571, NP_060055, XM_011518189, XM_017014236, XM_017014237, XM_017014238, XP_011516491, XP_016869725, XP_016869726, XP_016869727, XR_001746172, XR_001746173, XR_001746174, XR_001746175	solute carrier family 2 member 6	Q9UGQ3	2.22589	12.6907	2.20493	0.0430194	0.343828	-3.8195
EIF5B	9669	ENSG00000158417	NA	NM_015904, NP_056988	eukaryotic translation initiation factor 5B	O60841, Q8N5A0	1.42606	11.1758	2.20402	0.0430948	0.343908	-3.82096
CCDC6	8030	ENSG00000108091	NA	NM_005436, NP_005427	coiled-coil domain containing 6	Q05CP8, Q16204	2.08559	9.51238	2.20269	0.0432054	0.343947	-3.8231
WDR53	348793	ENSG00000185798	ENST00000332629, ENST00000429115, ENST00000433160, ENST00000456677, ENST00000425888	NM_001345906, NM_001345907, NM_001345908, NM_001345909, NM_001345910, NM_001345911, NM_001345912, NM_001345913, NM_001345914, NM_001345915, NM_001345917, NM_001345918, NM_182627, NP_001332835, NP_001332836, NP_001332837, NP_001332838, NP_001332839, NP_001332840, NP_001332841, NP_001332842, NP_001332843, NP_001332844, NP_001332846, NP_001332847, NP_872433, XM_024453509, XP_024309277	WD repeat domain 53	Q7Z5U6, C9JBE7, C9JJZ8	-1.36415	9.39679	-2.20173	0.0432852	0.343947	-3.82464
ATP6V1B2	526	ENSG00000147416	NA	NM_001693, NP_001684, XR_002956632, XR_002956633	ATPase H+ transporting V1 subunit B2	A0A140VK65, P21281	2.01227	10.3977	2.2016	0.0432959	0.343947	-3.82485
COPS7B	64708	ENSG00000144524	NA	NM_001282949, NM_001282950, NM_001282951, NM_001282952, NM_001308381, NM_022730, NP_001269878, NP_001269879, NP_001269880, NP_001269881, NP_001295310, NP_073567, XM_006712693, XM_011511638, XM_011511639, XM_011511640, XM_017004716, XM_017004717, XM_024453043, XP_006712756, XP_011509940, XP_011509941, XP_011509942, XP_016860205, XP_016860206, XP_024308811, XR_001738900	COP9 signalosome subunit 7B	J3KQ34, Q9H9Q2, A0A087X1P5, A0A024R478, J3KQ41, Q6ZTQ7, A0A024R471	1.48748	9.13868	2.19898	0.0435142	0.344966	-3.82905
ARL4D	379	ENSG00000175906	ENST00000320033	NM_001661, NP_001652, XM_011524782, XP_011523084	ADP ribosylation factor like GTPase 4D	P49703	1.48663	8.86525	2.19792	0.043603	0.344966	-3.83075
IFI16	3428	ENSG00000163565	NA	NM_001206567, NM_005531, NP_001193496, NP_005522, XM_005245127, XM_006711290, XM_017001149, XM_017001150, XP_005245184, XP_006711353, XP_016856638, XP_016856639	interferon gamma inducible protein 16	Q16666	1.35854	9.12731	2.19771	0.0436209	0.344966	-3.83109
ZNF559	84527	ENSG00000188321	NA	NM_001202406, NM_001202407, NM_001202408, NM_001202409, NM_001202410, NM_001202411, NM_001202412, NM_032497, NP_001189335, NP_001189336, NP_001189337, NP_001189338, NP_001189339, NP_001189340, NP_001189341, NP_115886	zinc finger protein 559	A0A0A0MTT2, B3KPL8, B4DP29, A0A0A0MTS4, Q9BR84, Q3LIC1, A0A024R7B5	1.54025	9.91279	2.19634	0.0437357	0.345229	-3.83329
REEP5	7905	ENSG00000129625	NA	NM_005669, NP_005660, XM_017009844, XP_016865333	receptor accessory protein 5	Q00765	2.03711	13.2937	2.19483	0.0438625	0.345229	-3.8357
IL17D	53342	ENSG00000172458	ENST00000498088, ENST00000304920, ENST00000468605	NM_138284, NP_612141, XM_005266421, XM_005266422, XP_005266478, XP_005266479	interleukin 17D	Q8TAD2	1.85111	9.40106	2.1948	0.0438652	0.345229	-3.83575
CCNK	8812	ENSG00000090061	NA	NM_001099402, NM_003858, NP_001092872, XM_005268154, XM_011537275, XP_005268211, XP_011535577	cyclin K	A0A024R6K1, O75909	1.55946	10.2597	2.19419	0.0439168	0.345229	-3.83673
UBE2Q1	55585	ENSG00000160714	ENST00000292211, ENST00000467683, ENST00000491572, ENST00000476612, ENST00000483639, ENST00000474181, ENST00000497453	NM_017582, NP_060052	ubiquitin conjugating enzyme E2 Q1	Q7Z7E8	1.44175	9.09367	2.19202	0.0440996	0.345895	-3.8402
TNFRSF12A	51330	ENSG00000006327	NA	NM_016639, NP_057723	TNF receptor superfamily member 12A	Q9NP84	1.57951	9.62611	2.19163	0.044133	0.345895	-3.84083
DDX27	55661	ENSG00000124228	NA	NM_001348187, NM_017895, NP_001335116, NP_060365	DEAD-box helicase 27	Q96GQ7	1.29541	9.10895	2.18938	0.0443238	0.346873	-3.84443
MORF4L2	9643	ENSG00000123562	NA	NM_001142418, NM_001142419, NM_001142420, NM_001142421, NM_001142422, NM_001142423, NM_001142424, NM_001142425, NM_001142426, NM_001142427, NM_001142428, NM_001142429, NM_001142430, NM_001142431, NM_001142432, NM_012286, NP_001135890, NP_001135891, NP_001135892, NP_001135893, NP_001135894, NP_001135895, NP_001135896, NP_001135897, NP_001135898, NP_001135899, NP_001135900, NP_001135901, NP_0011359…	mortality factor 4 like 2	Q15014	1.86436	9.50826	2.18773	0.0444645	0.347331	-3.84707
TTLL5	23093	ENSG00000119685	NA	NM_015072, NP_055887	tubulin tyrosine ligase like 5	Q6EMB2	2.10393	12.8852	2.18715	0.0445144	0.347331	-3.84801
TOP2B	7155	ENSG00000077097	NA	NM_001068, NM_001330700, NP_001059, NP_001317629, XM_011534057, XP_011532359, XR_001740241	DNA topoisomerase II beta	Q02880, Q59H80	2.2116	9.88721	2.18586	0.0446242	0.347378	-3.85006
NEU4	129807	ENSG00000204099, ENSG00000277926	ENST00000630923, ENST00000626222, ENST00000621851, ENST00000626675, ENST00000629521, ENST00000629786, ENST00000625452, ENST00000616490, ENST00000618866, ENST00000626600, ENST00000627618, ENST00000629646, ENST00000627724, ENST00000626195, ENST00000631177, ENST00000626326, ENST00000625706	NM_001167599, NM_001167600, NM_001167601, NM_001167602, NM_080741, NP_001161071, NP_001161072, NP_001161073, NP_001161074, NP_542779	neuraminidase 4	B3KR54, Q8WWR8, Q3KR05	1.39566	9.07113	2.18517	0.0446834	0.347378	-3.85117
GEMIN8	54960	ENSG00000046647	NA	NM_001042479, NM_001042480, NM_017856, NP_001035944, NP_001035945, NP_060326, XM_005274555, XM_017029617, XM_017029618, XP_005274612, XP_016885106, XP_016885107, XR_001755702, XR_001755703, XR_001755704, XR_001755705, XR_950464, XR_950466, XR_950467	gem nuclear organelle associated protein 8	A0A024RBX2, Q9NWZ8	1.5411	9.49841	2.18476	0.0447186	0.347378	-3.85182
ADIPOQ	9370	ENSG00000181092	ENST00000320741, ENST00000444204	NM_001177800, NM_004797, NP_001171271, NP_004788	adiponectin, C1Q and collagen domain containing	A8K660, B2R773, Q15848	-1.99969	9.16128	-2.18321	0.0448514	0.347542	-3.8543
MRPS15	64960	ENSG00000116898	NA	NM_031280, NP_112570	mitochondrial ribosomal protein S15	P82914	2.33695	10.5064	2.18298	0.0448718	0.347542	-3.85468
ZBED1	9189	ENSG00000214717	NA	NM_001171135, NM_001171136, NM_004729, NP_001164606, NP_001164607, NP_004720	zinc finger BED-type containing 1	A0A024RBU4, O96006	1.72761	9.76145	2.18004	0.0451253	0.348991	-3.85937
ZNF506	440515	ENSG00000081665	NA	NM_001099269, NM_001145404, NM_001145405, NP_001092739, NP_001138876	zinc finger protein 506	Q5JVG8	-1.51729	9.16438	-2.1778	0.0453194	0.349376	-3.86295
ODF3L2	284451	ENSG00000181781	ENST00000382696, ENST00000315489, ENST00000591681	NM_182577, NP_872383, XM_005259545, XM_017026671, XP_005259602, XP_016882160	outer dense fiber of sperm tails 3 like 2	Q3SX64	1.78136	9.52707	2.17707	0.0453824	0.349376	-3.86411
TMEM99	147184	ENSG00000167920	ENST00000436612, ENST00000301665, ENST00000496847, ENST00000622451	NM_001195386, NM_001195387, NM_145274, NP_001182315, NP_001182316, NP_660317, XM_005257089, XM_017024253, XP_005257146, XP_016879742	transmembrane protein 99	A0A024R1X7, Q8N816	1.27357	9.0882	2.17658	0.045425	0.349376	-3.86489
MANBA	4126	ENSG00000109323	ENST00000514430, ENST00000226578, ENST00000505239, ENST00000508141, ENST00000506478, ENST00000511813, ENST00000507358	NM_005908, NP_005899, XM_017008203, XM_017008204, XM_017008205, XM_024454048, XM_024454049, XP_016863692, XP_016863693, XP_016863694, XP_024309816, XP_024309817	mannosidase beta	O00462	1.33964	8.5912	2.1764	0.0454408	0.349376	-3.86518
VPS37C	55048	ENSG00000167987	NA	NM_017966, NP_060436, XM_005274077, XM_017017955, XP_005274134, XP_016873444	VPS37C, ESCRT-I subunit	A5D8V6	2.22224	13.4474	2.17514	0.045551	0.349712	-3.8672
SEPHS1	22929	ENSG00000086475	NA	NM_001195602, NM_001195604, NM_012247, NP_001182531, NP_001182533, NP_036379, XM_017015943, XM_017015944, XM_017015945, XP_016871432, XP_016871433, XP_016871434	selenophosphate synthetase 1	P49903	2.13563	11.5555	2.17339	0.0457033	0.349893	-3.86998
ACP5	54	ENSG00000102575	NA	NM_001111034, NM_001111035, NM_001111036, NM_001322023, NM_001611, NP_001104504, NP_001104505, NP_001104506, NP_001308952, NP_001602, XM_005259938, XM_011528069, XP_005259995, XP_011526371	acid phosphatase 5, tartrate resistant	A0A024R7F8, P13686	-1.70647	8.5877	-2.17334	0.0457077	0.349893	-3.87006
C1R	715	ENSG00000159403	NA	NM_001354346, NM_001733, NP_001341275, NP_001724	complement C1r	P00736	1.55742	9.52956	2.17163	0.0458584	0.350536	-3.8728
KCTD9	54793	ENSG00000104756	NA	NM_017634, NP_060104, XR_001745545	potassium channel tetramerization domain containing 9	Q7L273	1.51114	10.3519	2.17083	0.0459278	0.350558	-3.87406
CISD2	493856	ENSG00000145354	ENST00000273986, ENST00000574446, ENST00000503643	NM_001008388, NP_001008389	CDGSH iron sulfur domain 2	Q8N5K1	1.92053	9.45184	2.1694	0.0460545	0.350919	-3.87635
HSP90AB1	3326	ENSG00000096384	NA	NM_001271969, NM_001271970, NM_001271971, NM_001271972, NM_007355, NP_001258898, NP_001258899, NP_001258900, NP_001258901, NP_031381, NR_073528, XM_024446421, XP_024302189	heat shock protein 90 alpha family class B member 1	A0A024RD80, P08238, B4DGL0, Q6PK50	1.58074	8.83576	2.16878	0.0461086	0.350919	-3.87733
FAU	2197	ENSG00000149806	NA	NM_001997, NP_001988	FAU, ubiquitin like and ribosomal protein S30 fusion	P35544	1.67002	11.4561	2.16631	0.046327	0.351635	-3.88127
PTTG1IP	754	ENSG00000183255	NA	NM_001286822, NM_004339, NP_001273751, NP_004330, NR_104597	PTTG1 interacting protein	B4DPZ0, P53801	1.38266	10.3192	2.16498	0.0464448	0.351635	-3.88338
CHMP1A	5119	ENSG00000131165	NA	NM_001083314, NM_002768, NP_001076783, NP_002759, NR_046418, XM_011523098, XP_011521400	charged multivesicular body protein 1A	Q9HD42	1.35457	9.69798	2.16458	0.0464805	0.351635	-3.88402
CSRP2	1466	ENSG00000175183	ENST00000311083, ENST00000548783, ENST00000552330, ENST00000546966, ENST00000547435, ENST00000547557, ENST00000551725	NM_001300965, NM_001321, NP_001287894, NP_001312	cysteine and glycine rich protein 2	A0A024RBB5, Q16527	1.17012	10.0675	2.16414	0.0465202	0.351635	-3.88473
PPP3CB	5532	ENSG00000107758	NA	NM_001142353, NM_001142354, NM_001289968, NM_001289969, NM_021132, NP_001135825, NP_001135826, NP_001276897, NP_001276898, NP_066955, XM_005269944, XM_017016379, XP_005270001, XP_016871868	protein phosphatase 3 catalytic subunit beta	P16298, B7Z781	2.09377	11.4646	2.16313	0.0466095	0.351635	-3.88633
HDC	3067	ENSG00000140287	NA	NM_001306146, NM_002112, NP_001293075, NP_002103, XM_017022094, XM_017022095, XM_017022096, XM_017022097, XM_017022098, XM_017022099, XP_016877583, XP_016877584, XP_016877585, XP_016877586, XP_016877587, XP_016877588	histidine decarboxylase	P19113	1.63988	9.31375	2.16298	0.0466236	0.351635	-3.88658
DMXL2	23312	ENSG00000104093	NA	NM_001174116, NM_001174117, NM_015263, NP_001167587, NP_001167588, NP_056078, XM_005254255, XM_005254256, XM_011521402, XM_017022034, XP_005254312, XP_005254313, XP_011519704, XP_016877523, XR_001751173, XR_001751174, XR_001751175, XR_001751176, XR_001751177, XR_931779, XR_931780, XR_931781, XR_931782	Dmx like 2	Q8TDJ6, A0A024R5V2	-1.80498	9.76829	-2.16175	0.0467332	0.351635	-3.88853
MYO9B	4650	ENSG00000099331	NA	NM_001130065, NM_004145, NP_001123537, NP_004136	myosin IXB	Q4LE74, Q8WVD2, B0I1T6, Q13459	1.49387	10.3098	2.16119	0.0467829	0.351635	-3.88942
CLEC3B	7123	ENSG00000163815	ENST00000490386, ENST00000296130, ENST00000428034	NM_001308394, NM_003278, NP_001295323, NP_003269, XM_017007116, XM_017007117, XP_016862605, XP_016862606	C-type lectin domain family 3 member B	E9PHK0, A0A024R2Q7, P05452	-1.79031	12.8589	-2.1601	0.0468808	0.351635	-3.89116
P2RY4	5030	ENSG00000186912	ENST00000374519	NM_002565, NP_002556	pyrimidinergic receptor P2Y4	P51582	-1.22042	8.69267	-2.15884	0.0469933	0.351635	-3.89315
SPP1	6696	ENSG00000118785	NA	NM_000582, NM_001040058, NM_001040060, NM_001251829, NM_001251830, NP_000573, NP_001035147, NP_001035149, NP_001238758, NP_001238759	secreted phosphoprotein 1	A0A024RDE6, P10451, A0A024RDE2, A0A024RDJ0, Q3LGB0, B7Z351	-1.67354	11.9328	-2.1586	0.0470155	0.351635	-3.89354
HHATL	57467	ENSG00000010282	NA	NM_020707, NP_065758, NR_027753, XM_006713274, XM_006713275, XM_011533969, XM_011533970, XM_017006935, XM_017006936, XM_017006937, XM_017006938, XP_006713337, XP_006713338, XP_011532271, XP_011532272, XP_016862424, XP_016862425, XP_016862426, XP_016862427, XR_001740219, XR_001740220, XR_001740221, XR_002959565, XR_940482, XR_940483, XR_940484	hedgehog acyltransferase like	A0A024R2M3, Q5QTR4, Q9HCP6	-1.32809	9.09513	-2.15848	0.0470261	0.351635	-3.89373
GBA	2629	ENSG00000177628, ENSG00000262446	ENST00000572338, ENST00000574670, ENST00000571897, ENST00000570340, ENST00000574935, ENST00000576421, ENST00000571863, ENST00000573812, ENST00000573998, ENST00000570868, ENST00000575321, ENST00000576759, ENST00000570491, ENST00000573492, ENST00000613861, ENST00000618489	NM_000157, NM_001005741, NM_001005742, NM_001005749, NM_001005750, NM_001171811, NM_001171812, NP_000148, NP_001005741, NP_001005742, NP_001165282, NP_001165283	glucosylceramidase beta	A0A068F658, P04062, B7Z6S9	1.52841	9.00295	2.15716	0.0471444	0.351635	-3.89582
SCARA3	51435	ENSG00000168077	NA	NM_016240, NM_182826, NP_057324, NP_878185, XM_017013535, XM_017013536, XM_017013537, XP_016869024, XP_016869025, XP_016869026, XR_949419	scavenger receptor class A member 3	Q6AZY7	1.42584	10.2863	2.15651	0.0472035	0.351635	-3.89687
NDUFA12	55967	ENSG00000184752	NA	NM_001258338, NM_018838, NP_001245267, NP_061326	NADH:ubiquinone oxidoreductase subunit A12	Q9UI09	2.11687	13.0303	2.15648	0.0472056	0.351635	-3.8969
FAF2	23197	ENSG00000113194	NA	NM_014613, NP_055428, XM_011534475, XP_011532777	Fas associated factor family member 2	Q96CS3	1.1811	12.5417	2.15417	0.0474143	0.35269	-3.90057
STOX2	56977	ENSG00000173320	NA	NM_020225, NP_064610, NR_132761, XM_011532129, XM_011532130, XM_011532131, XM_017008466, XM_017008467, XM_024454155, XM_024454156, XM_024454157, XP_011530431, XP_011530432, XP_011530433, XP_016863955, XP_016863956, XP_024309923, XP_024309924, XP_024309925, XR_938767	storkhead box 2	Q9P2F5	-1.52797	13.6806	-2.15183	0.0476266	0.353769	-3.90429
PPIAL4A	653505	ENSG00000263353	ENST00000577856	NM_001143883, NP_001137355	peptidylprolyl isomerase A like 4A	Q9Y536	1.54132	9.52047	2.14955	0.0478344	0.354669	-3.90791
ARF1	375	ENSG00000143761	NA	NM_001024226, NM_001024227, NM_001024228, NM_001658, NP_001019397, NP_001019398, NP_001019399, NP_001649, XM_017001233, XP_016856722	ADP ribosylation factor 1	A0A024R3Q3, P84077	1.29745	9.90179	2.14845	0.047935	0.354669	-3.90966
KDELC2	143888	ENSG00000178202	NA	NM_153705, NP_714916, XM_011542621, XM_011542623, XP_011540923, XP_011540925	KDEL motif containing 2	A0A024R3C4, Q7Z4H8	1.83828	9.49317	2.14829	0.0479502	0.354669	-3.90992
WBP2	23558	ENSG00000132471	NA	NM_001330499, NM_001348170, NM_012478, NP_001317428, NP_001335099, NP_036610	WW domain binding protein 2	Q969T9, A0A024R8L1	1.53818	13.607	2.14659	0.0481054	0.355318	-3.91261
GJC2	57165	ENSG00000198835	ENST00000366714	NM_020435, NP_065168	gap junction protein gamma 2	Q5T442	1.5842	9.57748	2.14482	0.0482679	0.356018	-3.91541
DHX16	8449	ENSG00000204560, ENSG00000233561, ENSG00000233418, ENSG00000227222, ENSG00000231377, ENSG00000233049, ENSG00000226171, ENSG00000206486	ENST00000376437, ENST00000376442, ENST00000480966, ENST00000415603, ENST00000449861, ENST00000417308, ENST00000492529, ENST00000427297, ENST00000451748, ENST00000424672, ENST00000480637, ENST00000446074, ENST00000456005, ENST00000450902, ENST00000477800, ENST00000449252, ENST00000458094, ENST00000453879, ENST00000450691, ENST00000462469, ENST00000414052, ENST00000451456, ENST00000461170, ENST0000…	NM_001164239, NM_003587, NP_001157711, NP_003578, XM_011514938, XM_011514939, XM_011514940, XM_011514941, XP_011513240, XP_011513241, XP_011513242, XP_011513243, XR_001743678	DEAH-box helicase 16	A0A1U9X7L7, B4DZ28, O60231, Q5SQH4, Q5SQH5	1.39878	9.34143	2.14259	0.048474	0.357037	-3.91895
MRPS2	51116	ENSG00000122140	NA	NM_016034, NP_057118, NR_051967, NR_051968, NR_051969, NR_051970, XM_006717136, XP_006717199	mitochondrial ribosomal protein S2	Q9Y399, A0A024R8D4	1.68975	9.24784	2.13931	0.0487782	0.35845	-3.92415
MED20	9477	ENSG00000124641	NA	NM_001305455, NM_001305456, NM_001305457, NM_004275, NP_001292384, NP_001292385, NP_001292386, NP_004266, NR_131160	mediator complex subunit 20	B3KUJ9, Q9H944	1.76545	10.5874	2.13826	0.0488758	0.35845	-3.92581
CCPG1	9236	ENSG00000260916	ENST00000564663, ENST00000563294, ENST00000442196, ENST000003109580, ENST00000425574, ENST00000568543, ENST00000568592, ENST00000568372, ENST00000568808, ENST00000569205, ENST00000563171, ENST00000570272, ENST00000564092	NM_001204450, NM_001204451, NM_004748, NM_020739, NP_001191379, NP_001191380, NP_004739, NP_065790	cell cycle progression 1	Q9ULG6, A0A024R5S7	1.2493	9.322	2.13686	0.0490057	0.35845	-3.92801
MDGA1	266727	ENSG00000112139	NA	NM_153487, NP_705691, XM_006715056, XM_017010734, XP_006715119, XP_016866223, XR_926140, XR_926141, XR_926142	MAM domain containing glycosylphosphatidylinositol anchor 1	Q8NFP4	2.29668	10.4748	2.13657	0.0490334	0.35845	-3.92848
MKI67	4288	ENSG00000148773	NA	NM_001145966, NM_002417, NP_001139438, NP_002408, XM_006717864, XM_011539818, XP_006717927, XP_011538120	marker of proliferation Ki-67	P46013	1.73162	9.22175	2.13567	0.0491174	0.35845	-3.9299
RBM42	79171	ENSG00000126254	NA	NM_001319113, NM_024321, NP_001306042, NP_077297, XM_005259257, XP_005259314	RNA binding motif protein 42	Q9BTD8	2.04852	12.8762	2.13424	0.0492514	0.35845	-3.93217
CMBL	134147	ENSG00000164237	ENST00000503834, ENST00000296658, ENST00000510532, ENST00000511963, ENST00000506821, ENST00000514202, ENST00000506224	NM_138809, NP_620164	carboxymethylenebutenolidase homolog	Q96DG6	2.19315	9.89552	2.13417	0.0492573	0.35845	-3.93226
WWC3	55841	ENSG00000047644	NA	NM_015691, NP_056506	WWC family member 3	Q9ULE0	1.43136	8.91023	2.13355	0.0493154	0.35845	-3.93324
SLC5A8	160728	ENSG00000256870, ENSG00000262217	ENST00000536262, ENST00000572861	NM_145913, NP_666018, XM_017018910, XP_016874399, XR_944503	solute carrier family 5 member 8	Q8N695	-1.73962	11.7161	-2.13334	0.0493357	0.35845	-3.93359
FAM53A	152877	ENSG00000174137	NA	NM_001013622, NM_001174070, NM_001297435, NP_001013644, NP_001167541, NP_001284364, XM_005247948, XM_011513402, XM_011513403, XM_011513404, XM_011513405, XM_017007802, XM_024453912, XP_005248005, XP_011511704, XP_011511705, XP_011511706, XP_011511707, XP_016863291, XP_024309680, XR_924913	family with sequence similarity 53 member A	Q6NSI3, C9JYQ7	1.43625	9.63008	2.1329	0.0493767	0.35845	-3.93428
MT2A	4502	ENSG00000125148	ENST00000561491, ENST00000567300, ENST00000562017, ENST00000245185, ENST00000563985	NM_005953, NP_005944	metallothionein 2A	P02795	2.37499	10.3953	2.13155	0.0495036	0.35845	-3.93641
CCDC144NL	339184	ENSG00000205212	ENST00000539484, ENST00000327925, ENST00000539177	NM_001004306, NP_001004306, XM_011523818, XM_011523819, XM_011523821, XP_011522120, XP_011522121, XP_011522123	coiled-coil domain containing 144 family, N-terminal like	Q6NUI1	-1.24472	8.73016	-2.1311	0.0495467	0.35845	-3.93713
RUNDC1	146923	ENSG00000198863	ENST00000590836, ENST00000361677, ENST00000589705	NM_001321381, NM_173079, NP_001308310, NP_775102, XM_005257078, XM_005257080, XP_005257135, XP_005257137	RUN domain containing 1	NA	1.37541	8.99503	2.13104	0.0495519	0.35845	-3.93722
SLC7A6	9057	ENSG00000103064	NA	NM_001076785, NM_003983, NP_001070253, NP_003974, XM_011523433, XM_011523434, XM_011523438, XM_024450486, XM_024450487, XM_024450488, XP_011521735, XP_011521736, XP_011521740, XP_024306254, XP_024306255, XP_024306256, XR_001752018, XR_001752019, XR_001752020, XR_002957851, XR_243433	solute carrier family 7 member 6	A0A024R719, Q92536	1.58798	10.2373	2.13011	0.0496393	0.35859	-3.93868
CDKAL1	54901	ENSG00000145996	NA	NM_017774, NP_060244, XM_011514718, XM_011514719, XM_017010986, XM_017010987, XM_024446481, XP_011513020, XP_011513021, XP_016866475, XP_016866476, XP_024302249, XR_001743495, XR_001743496, XR_001743498, XR_001743499, XR_001743500, XR_001743501, XR_926265, XR_926266, XR_926267	CDK5 regulatory subunit associated protein 1 like 1	Q5VV42	1.25997	8.60958	2.12808	0.0498318	0.359004	-3.94189
TERF1	7013	ENSG00000147601	NA	NM_003218, NM_017489, NP_003209, NP_059523, XM_005251291, XM_005251292, XM_011517582, XM_017013792, XM_024447246, XM_024447247, XP_005251348, XP_005251349, XP_011515884, XP_016869281, XP_024303014, XP_024303015	telomeric repeat binding factor 1	P54274	-1.14749	9.53555	-2.12807	0.0498332	0.359004	-3.94191
TMUB1	83590	ENSG00000164897	NA	NM_001136044, NM_031434, NP_001129516, NP_113622	transmembrane and ubiquitin like domain containing 1	A0A090N8Q3, Q9BVT8	2.45736	11.0482	2.12545	0.0500819	0.359885	-3.94605
SPHAR	10638	ENSG00000213029	ENST00000366688	NM_006542, NP_006533	S-phase response (cyclin related)	Q15513	1.17984	8.48414	2.12477	0.0501465	0.359885	-3.94711
TSPYL6	388951	ENSG00000178021	NA	NM_001003937, NP_001003937	TSPY like 6	A0A140VJY4, Q8N831	-1.73833	9.10385	-2.12321	0.050295	0.359885	-3.94957
SCHIP1	29970	ENSG00000151967, ENSG00000283154	ENST00000639147, ENST00000640015, ENST00000476809, ENST00000485419, ENST00000639631, ENST00000639298, ENST00000639979, ENST00000638749, ENST00000412423, ENST00000527095, ENST00000640565, ENST00000460298, ENST00000639448, ENST00000638311	NM_001197107, NM_001197108, NM_001197109, NM_014575, NP_001184036, NP_001184037, NP_001184038, NP_055390	schwannomin interacting protein 1	P0DPB3	-1.99344	9.6201	-2.12244	0.0503695	0.359885	-3.9508
HRH4	59340	ENSG00000134489	ENST00000256906, ENST00000426880	NM_001143828, NM_001160166, NM_021624, NP_001137300, NP_001153638, NP_067637	histamine receptor H4	Q9H3N8, B2KJ49	-1.5017	8.96084	-2.12202	0.0504095	0.359885	-3.95146
UBE2J1	51465	ENSG00000198833	ENST00000435041	NM_016021, NP_057105, XM_011535887, XM_011535888, XP_011534189, XP_011534190	ubiquitin conjugating enzyme E2 J1	Q9Y385	1.78948	11.1241	2.12195	0.050416	0.359885	-3.95156
INSC	387755	ENSG00000188487	NA	NM_001031853, NM_001042536, NM_001278313, NM_001278314, NM_001278315, NM_001278316, NP_001027024, NP_001036001, NP_001265242, NP_001265243, NP_001265244, NP_001265245, XM_006718227, XM_011520085, XM_011520086, XM_017017697, XM_017017698, XP_006718290, XP_011518387, XP_011518388, XP_016873186, XP_016873187, XR_930868	INSC, spindle orientation adaptor protein	Q1MX18	-1.56002	9.52528	-2.12176	0.0504345	0.359885	-3.95187
DPYSL2	1808	ENSG00000092964	NA	NM_001197293, NM_001244604, NM_001386, NP_001184222, NP_001231533, NP_001377	dihydropyrimidinase like 2	A0A1C7CYX9, Q16555, Q59GB4	1.94103	12.3675	2.1183	0.0507666	0.361059	-3.95731
SDHC	6391	ENSG00000143252	NA	NM_001035511, NM_001035512, NM_001035513, NM_001278172, NM_003001, NP_001030588, NP_001030589, NP_001030590, NP_001265101, NP_002992, NR_103459	succinate dehydrogenase complex subunit C	Q99643, A0A0S2Z4C9, A0A0S2Z4B7	1.56994	10.1907	2.11717	0.0508761	0.361059	-3.9591
PANX3	116337	ENSG00000154143	ENST00000284288	NM_052959, NP_443191	pannexin 3	Q96QZ0	-2.70592	10.9278	-2.11651	0.0509398	0.361059	-3.96013
STRADB	55437	ENSG00000082146	NA	NM_001206864, NM_018571, NP_001193793, NP_061041, XM_005246669, XM_017004438, XP_005246726, XP_016859927	STE20-related kinase adaptor beta	Q9C0K7, A0A024R420	1.44665	8.92835	2.11412	0.0511712	0.361059	-3.96389
COX15	1355	ENSG00000014919	NA	NM_001320974, NM_001320975, NM_001320976, NM_004376, NM_078470, NP_001307903, NP_001307904, NP_001307905, NP_004367, NP_510870, XM_006717634, XM_011539298, XP_006717697, XP_011537600	COX15, cytochrome c oxidase assembly homolog	Q7KZN9, B4DQM2	1.25201	9.81337	2.11386	0.0511971	0.361059	-3.96431
HMGCR	3156	ENSG00000113161	NA	NM_000859, NM_001130996, NP_000850, NP_001124468, XM_011543357, XM_011543358, XM_011543359, XP_011541659, XP_011541660, XP_011541661	3-hydroxy-3-methylglutaryl-CoA reductase	A0A024RAP2, P04035	1.2017	9.16508	2.11321	0.0512597	0.361059	-3.96532
DEF8	54849	ENSG00000140995	NA	NM_001242816, NM_001242817, NM_001242818, NM_001242819, NM_001242820, NM_001242821, NM_001242822, NM_017702, NM_207514, NP_001229745, NP_001229746, NP_001229747, NP_001229748, NP_001229749, NP_001229750, NP_001229751, NP_060172, NP_997397, XM_005256318, XM_011523156, XM_011523157, XM_011523158, XM_011523159, XM_011523160, XM_011523161, XM_011523162, XM_017023358, XM_017023359, XM_017023360, XM_01…	differentially expressed in FDCP 8 homolog	Q6ZN54	1.1305	9.28344	2.11267	0.0513124	0.361059	-3.96618
REXO2	25996	ENSG00000076043	ENST00000611665, ENST00000544507, ENST00000540492, ENST00000539119, ENST00000541703, ENST00000543243, ENST00000539333, ENST00000544196, ENST00000539754, ENST00000538791, ENST00000538403, ENST00000539788, ENST00000546316, ENST00000544827, ENST00000542186, ENST00000538198, ENST00000543131, ENST00000539275, ENST00000544010, ENST00000265881	NM_015523, NP_056338	RNA exonuclease 2	Q9Y3B8	1.73409	11.0066	2.11251	0.0513283	0.361059	-3.96643
C6orf136	221545	ENSG00000204564, ENSG00000233641, ENSG00000237012, ENSG00000224120, ENSG00000233164, ENSG00000237100, ENSG00000206487	ENST00000474974, ENST00000467299, ENST00000447330, ENST00000480734, ENST00000417649, ENST00000488643, ENST00000425581, ENST00000486177, ENST00000480998, ENST00000466518, ENST00000422530, ENST00000461130, ENST00000456444, ENST00000479702, ENST00000453871, ENST00000468808, ENST00000442792, ENST00000430141, ENST00000464599, ENST00000455682, ENST00000481824, ENST00000471366, ENST00000472341, ENST0000…	NM_001109938, NM_001161376, NM_145029, NP_001103408, NP_001154848, NP_659466, XM_011514384, XP_011512686	chromosome 6 open reading frame 136	A0A1U9X7F4, Q5SQH8, Q0P5T2	1.67428	9.71849	2.11249	0.0513296	0.361059	-3.96645
SNORD53	26796	ENSG00000265145	NA	NR_002741	small nucleolar RNA, C/D box 53	NA	1.39035	8.82707	2.1121	0.0513677	0.361059	-3.96707
POLE4	56655	ENSG00000115350	NA	NM_019896, NP_063949	DNA polymerase epsilon 4, accessory subunit	Q9NR33	1.54428	10.0847	2.11136	0.0514397	0.361059	-3.96823
SF3B5	83443	ENSG00000169976	ENST00000367569	NM_031287, NP_112577	splicing factor 3b subunit 5	Q9BWJ5	1.44261	8.96744	2.10968	0.0516045	0.361059	-3.97088
SNORD7	692076	ENSG00000207297	NA	NR_003037	small nucleolar RNA, C/D box 7	NA	1.53219	8.73671	2.10897	0.0516741	0.361059	-3.972
LOC100129055	100129055	NA	NA	NR_024524	cyclin Y like 1 pseudogene	NA	-1.31494	8.91918	-2.10854	0.0517156	0.361059	-3.97266
EIF4E2	9470	ENSG00000135930	NA	NM_001276336, NM_001276337, NM_001282958, NM_001330201, NM_001330202, NM_001330203, NM_004846, NP_001263265, NP_001263266, NP_001269887, NP_001317130, NP_001317131, NP_001317132, NP_004837	eukaryotic translation initiation factor 4E family member 2	O60573, Q59FE1, B9A023, B8ZZ50, B8ZZL3, Q53RG0	1.42155	10.2105	2.10703	0.0518647	0.361059	-3.97505
TMEM176A	55365	ENSG00000002933	ENST00000484928, ENST00000004103, ENST00000494349, ENST00000475710, ENST00000461345, ENST00000475536, ENST00000468689, ENST00000462826, ENST00000475007, ENST00000481305, ENST00000474166	NM_018487, NP_060957, XM_011516376, XM_011516377, XM_011516378, XM_017012393, XM_024446824, XP_011514678, XP_011514679, XP_011514680, XP_016867882, XP_024302592	transmembrane protein 176A	A0A090N8H6, Q96HP8	1.27312	8.85427	2.10689	0.0518784	0.361059	-3.97527
IFITM2	10581	ENSG00000185201	NA	NM_006435, NP_006426	interferon induced transmembrane protein 2	Q01629	2.03411	13.2909	2.10622	0.0519443	0.361059	-3.97632
METTL7A	25840	ENSG00000185432	NA	NM_014033, NP_054752	methyltransferase like 7A	A0A024R118, Q9H8H3	1.45784	10.0781	2.10549	0.0520163	0.361059	-3.97747
OR4F17	81099	ENSG00000176695	ENST00000585993, ENST00000618231, ENST00000641591, ENST00000318050	NM_001005240, NP_001005240, XM_005259648, XP_005259705	olfactory receptor family 4 subfamily F member 17	A0A126GWN0, Q8NGA8	-1.44991	8.50677	-2.10479	0.052085	0.361059	-3.97856
CALM2	805	ENSG00000143933	NA	NM_001305624, NM_001305625, NM_001305626, NM_001743, NP_001292553, NP_001292554, NP_001292555, NP_001734	calmodulin 2	P0DP24, Q96HY3, B4DJ51, P0DP23, P0DP25	2.07565	10.7245	2.10446	0.0521176	0.361059	-3.97908
TRIP13	9319	ENSG00000071539	NA	NM_001166260, NM_004237, NP_001159732, NP_004228, XM_011514163, XP_011512465	thyroid hormone receptor interactor 13	Q15645	2.00646	9.98182	2.1039	0.0521728	0.361059	-3.97995
ADI1	55256	ENSG00000182551, ENSG00000280830	ENST00000627048	NM_001306077, NM_018269, NP_001293006, NP_060739	acireductone dioxygenase 1	Q9BV57	1.44239	10.4113	2.10369	0.0521936	0.361059	-3.98028
LOC441666	441666	ENSG00000215146	ENST00000609841, ENST00000423987, ENST00000609034, ENST00000609502	NR_024380	zinc finger protein 91 pseudogene	NA	-1.52206	8.99768	-2.10345	0.0522176	0.361059	-3.98066
ZNF790	388536	ENSG00000197863	ENST00000356725, ENST00000528994, ENST00000586323, ENST00000525288, ENST00000527645, ENST00000613249, ENST00000614179, ENST00000615484	NM_001242800, NM_001242801, NM_001242802, NM_206894, NP_001229729, NP_001229730, NP_001229731, NP_996777, XM_005258903, XM_011526950, XP_005258960, XP_011525252	zinc finger protein 790	B4DMI3, Q6PG37	-1.25355	8.51091	-2.10315	0.0522469	0.361059	-3.98113
TPP1	1200	ENSG00000166340	NA	NM_000391, NP_000382	tripeptidyl peptidase 1	O14773	1.95602	11.0491	2.09699	0.0528607	0.364136	-3.9908
ACAN	176	ENSG00000157766	NA	NM_001135, NM_013227, NP_001126, NP_037359, XM_006720419, XM_011521313, XM_011521314, XP_006720482, XP_011519615, XP_011519616	aggrecan	E7ENV9, E7EX88, H0YM81	2.2788	10.4433	2.09667	0.0528918	0.364136	-3.99129
ANGEL2	90806	ENSG00000174606	NA	NM_001300753, NM_001300755, NM_001300757, NM_001300758, NM_144567, NP_001287682, NP_001287684, NP_001287686, NP_001287687, NP_653168, NR_125333, XM_005273344, XM_005273345, XM_005273346, XM_005273347, XM_017002774, XM_017002775, XM_017002776, XM_017002777, XM_017002778, XP_005273401, XP_005273402, XP_005273403, XP_005273404, XP_016858263, XP_016858264, XP_016858265, XP_016858266, XP_016858267, XR…	angel homolog 2	B7Z297, Q5VTE6, B7Z5N3, Q96AL9	1.83219	12.3991	2.09567	0.0529924	0.364136	-3.99286
NR2F1	7025	ENSG00000175745	NA	NM_005654, NP_005645, XM_017009797, XP_016865286	nuclear receptor subfamily 2 group F member 1	P10589	1.7607	10.6779	2.09497	0.0530631	0.364136	-3.99396
TSPYL1	7259	ENSG00000189241	ENST00000368608	NM_003309, NP_003300	TSPY like 1	Q9H0U9	1.65138	10.3871	2.09317	0.0532443	0.364136	-3.99678
FGF11	2256	ENSG00000161958, ENSG00000283903	ENST00000638657, ENST00000639021, ENST00000640112, ENST00000638480, ENST00000638377, ENST00000640825	NM_001303460, NM_004112, NP_001290389, NP_004103, NR_130156	fibroblast growth factor 11	B7Z1C3, Q92914	2.02238	10.8072	2.09316	0.0532443	0.364136	-3.99678
ATAD3A	55210	ENSG00000197785	NA	NM_001170535, NM_001170536, NM_018188, NP_001164006, NP_001164007, NP_060658, XM_024448098, XP_024303866, XR_001737282, XR_002956997	ATPase family, AAA domain containing 3A	Q9NVI7	1.37079	9.67731	2.09222	0.0533396	0.364136	-3.99826
RNU2-1	6066	ENSG00000274585	NA	NR_002716	RNA, U2 small nuclear 1	NA	-1.8615	12.0362	-2.09077	0.0534858	0.364136	-4.00053
RHBDD2	57414	ENSG00000005486	NA	NM_001040456, NM_001040457, NM_001346186, NM_001346187, NM_001346188, NM_001346189, NM_020684, NP_001035546, NP_001035547, NP_001333115, NP_001333116, NP_001333117, NP_001333118, NR_144390, NR_144391, XM_005250511, XM_024446844, XP_005250568, XP_024302612	rhomboid domain containing 2	Q6NTF9	1.41646	9.04369	2.09045	0.0535186	0.364136	-4.00103
RASL10B	91608	ENSG00000270885	ENST00000603017, ENST00000603498	NM_033315, NP_201572, XM_017025300, XP_016880789, XR_934595	RAS like family 10 member B	Q96S79	1.42825	9.20052	2.08993	0.0535709	0.364136	-4.00184
ZNF813	126017	ENSG00000198346	NA	NM_001004301, NP_001004301	zinc finger protein 813	Q6ZN06	1.19561	9.04162	2.08952	0.0536128	0.364136	-4.00249
B3GNT6	192134	ENSG00000198488	NA	NM_138706, NP_619651	UDP-GlcNAc:betaGal beta-1,3-N-acetylglucosaminyltransferase 6	A8K9Q8, Q6ZMB0	1.33291	8.88342	2.08936	0.0536286	0.364136	-4.00273
CABLES2	81928	ENSG00000149679	NA	NM_031215, NP_112492	Cdk5 and Abl enzyme substrate 2	Q9BTV7	1.57758	9.60268	2.08921	0.0536438	0.364136	-4.00297
GAGE12E	729431	ENSG00000216649	ENST00000381698	NM_001098418, NP_001091888	G antigen 12E	A1L429	-1.27444	9.07115	-2.08668	0.0539011	0.364136	-4.00692
BAP1	8314	ENSG00000163930	ENST00000460680, ENST00000469613, ENST00000296288, ENST00000478368, ENST00000466093, ENST00000490804, ENST00000471532, ENST00000483984, ENST00000490917, ENST00000470173, ENST00000615113	NM_004656, NP_004647, XM_011534149, XM_011534150, XM_011534151, XM_011534152, XM_017007303, XP_011532451, XP_011532452, XP_011532453, XP_011532454, XP_016862792	BRCA1 associated protein 1	A0A024R305, Q92560, F8W6N3	1.33402	9.5152	2.08568	0.0540033	0.364136	-4.00849
PRDM7	11105	ENSG00000126856	NA	NM_001098173, NM_052996, NP_001091643, XM_005256274, XM_011522829, XM_011522831, XM_017022882, XM_017022883, XM_017022884, XP_005256331, XP_011521131, XP_011521133, XP_016878371, XP_016878372, XP_016878373	PR/SET domain 7	Q9NQW5	-1.8493	8.83232	-2.08452	0.0541218	0.364136	-4.0103
KAT2B	8850	ENSG00000114166	ENST00000263754, ENST00000426228, ENST00000469085, ENST00000468111, ENST00000468400	NM_003884, NP_003875, XM_005265528, XM_017007423, XM_017007424, XP_005265585, XP_016862912, XP_016862913, XR_001740351, XR_245162	lysine acetyltransferase 2B	Q92831	1.39287	8.81303	2.08318	0.0542592	0.364136	-4.0124
MLST8	64223	ENSG00000167965	NA	NM_001199173, NM_001199174, NM_001199175, NM_001352057, NM_001352059, NM_001352060, NM_022372, NP_001186102, NP_001186103, NP_001186104, NP_001338986, NP_001338988, NP_001338989, NP_071767, NR_147904, NR_147905, NR_147906, NR_147907, XM_005255475, XM_005255479, XM_017023548, XM_017023549, XM_017023550, XM_017023551, XM_017023552, XM_024450377, XM_024450378, XP_005255532, XP_005255536, XP_01687903…	MTOR associated protein, LST8 homolog	Q9BVC4	1.39968	9.0609	2.08275	0.054303	0.364136	-4.01307
PIP5K1C	23396	ENSG00000186111	ENST00000335312, ENST00000539785, ENST00000589578, ENST00000537021, ENST00000592530, ENST00000587482, ENST00000636612, ENST00000637724	NM_001195733, NM_001300849, NM_012398, NP_001182662, NP_001287778, NP_036530, XM_011527845, XM_011527846, XM_011527848, XM_011527849, XM_011527850, XM_011527851, XM_011527853, XM_017026540, XP_011526147, XP_011526148, XP_011526150, XP_011526151, XP_011526152, XP_011526153, XP_011526155, XP_016882029	phosphatidylinositol-4-phosphate 5-kinase type 1 gamma	O60331	1.99895	10.9142	2.08225	0.0543546	0.364136	-4.01385
RRAGB	10325	ENSG00000083750	NA	NM_001354011, NM_001354013, NM_006064, NM_016656, NP_001340940, NP_001340942, NP_006055, NP_057740, NR_148683, NR_148684, NR_148685, NR_148686, NR_148687, NR_148688, NR_148689, NR_148690, NR_148691, NR_148692, XM_017029218, XP_016884707, XR_001755636, XR_001755641, XR_001755643, XR_001755646, XR_002958762, XR_002958763, XR_244464	Ras related GTP binding B	Q5VZM2	1.20982	8.98811	2.08187	0.0543931	0.364136	-4.01444
STX6	10228	ENSG00000135823	NA	NM_001286210, NM_005819, NP_001273139, NP_005810, XM_017000007, XP_016855496	syntaxin 6	O43752	1.33091	9.96123	2.08144	0.0544376	0.364136	-4.01511
KLF1	10661	ENSG00000105610	ENST00000264834	NM_006563, NP_006554, XM_011527642, XP_011525944	Kruppel like factor 1	Q13351	-1.24971	8.9531	-2.08095	0.0544883	0.364136	-4.01588
UBA2	10054	ENSG00000126261	NA	NM_005499, NP_005490, XM_005258404, XM_006722962, XM_011526304, XM_017026134, XM_024451305, XP_005258461, XP_006723025, XP_011524606, XP_016881623, XP_024307073, XR_001753571, XR_935712	ubiquitin like modifier activating enzyme 2	Q9UBT2	-1.51614	9.917	-2.08054	0.0545299	0.364136	-4.01651
GTF2IRD2B	389524	ENSG00000174428	NA	NM_001003795, NP_001003795	GTF2I repeat domain containing 2B	Q6EKJ0	-1.81987	12.1182	-2.08044	0.0545407	0.364136	-4.01668
HCN3	57657	ENSG00000143630, ENSG00000263324	ENST00000368358, ENST00000496230, ENST00000467204, ENST00000492035, ENST00000575670, ENST00000572822, ENST00000576844, ENST00000573962	NM_020897, NP_065948, NR_073074, XM_011509816, XM_011509817, XM_011509818, XM_017001918, XP_011508118, XP_011508119, XP_011508120, XP_016857407, XR_001737344, XR_921903, XR_921904, XR_921905	hyperpolarization activated cyclic nucleotide gated potassium channel 3	Q9P1Z3	1.72611	11.5312	2.07963	0.0546236	0.364136	-4.01793
STAG3	10734	ENSG00000066923	NA	NM_001282716, NM_001282717, NM_001282718, NM_012447, NP_001269645, NP_001269646, NP_001269647, NP_036579, XM_011515742, XM_017011683, XM_017011684, XM_017011685, XM_017011686, XM_017011687, XP_011514044, XP_016867172, XP_016867173, XP_016867174, XP_016867175, XP_016867176	stromal antigen 3	Q9UJ98, D6W5U7	1.24809	8.7928	2.07948	0.0546397	0.364136	-4.01818
RANBP3	8498	ENSG00000031823	NA	NM_001300865, NM_003624, NM_007320, NM_007321, NM_007322, NP_001287794, NP_003615, NP_015559, NP_015561, XM_006722928, XM_006722929, XM_011528392, XM_011528393, XM_011528394, XM_024451749, XP_006722991, XP_006722992, XP_011526694, XP_011526695, XP_011526696, XP_024307517	RAN binding protein 3	B7Z7F3, Q9H6Z4, Q53GE1	1.08883	8.92635	2.07941	0.0546464	0.364136	-4.01828
COPB2	9276	ENSG00000184432	ENST00000503326, ENST00000333188, ENST00000507777, ENST00000502734, ENST00000512309, ENST00000510181, ENST00000515006, ENST00000512153, ENST00000513274, ENST00000512242, ENST00000510491, ENST00000514508, ENST00000504295	NM_004766, NP_004757, NR_023350, XM_017007513, XM_024453831, XP_016863002, XP_024309599	coatomer protein complex subunit beta 2	P35606	1.87303	12.0825	2.078	0.0547924	0.364136	-4.02048
RAET1K	646024	ENSG00000218358	ENST00000533735, ENST00000403651	NR_024045	retinoic acid early transcript 1K pseudogene	NA	-1.55592	9.01148	-2.07754	0.0548398	0.364136	-4.0212
STX5	6811	ENSG00000162236	NA	NM_001244666, NM_001330294, NM_003164, NP_001231595, NP_001317223, NP_003155, XM_011545224, XP_011543526	syntaxin 5	Q13190, B4DKR0	1.52123	10.8679	2.07697	0.0548984	0.364136	-4.02208
BRIX1	55299	ENSG00000113460	NA	NM_018321, NP_060791	BRX1, biogenesis of ribosomes	Q8TDN6	1.78271	10.1162	2.07655	0.0549428	0.364136	-4.02275
C1orf21	81563	ENSG00000116667	NA	NM_030806, NP_110433	chromosome 1 open reading frame 21	A0A024R926, Q9H246	-1.4824	8.88523	-2.07569	0.0550314	0.364136	-4.02408
ZNF548	147694	ENSG00000188785	NA	NM_001172773, NM_152909, NP_001166244, NP_690873, XM_017026316, XP_016881805	zinc finger protein 548	Q8NEK5	1.4099	9.04859	2.07493	0.0551106	0.364136	-4.02527
HTRA1	5654	ENSG00000166033	NA	NM_002775, NP_002766	HtrA serine peptidase 1	Q92743	1.71879	12.6467	2.07479	0.0551252	0.364136	-4.02548
GOLGA3	2802	ENSG00000090615	NA	NM_001172557, NM_005895, NP_001166028, NP_005886, XM_005266164, XM_005266167, XM_006719736, XM_006719737, XM_011534793, XM_011534794, XM_024448939, XM_024448940, XM_024448941, XM_024448942, XM_024448943, XP_005266221, XP_005266224, XP_006719799, XP_006719800, XP_011533095, XP_011533096, XP_024304707, XP_024304708, XP_024304709, XP_024304710, XP_024304711	golgin A3	Q08378	1.91382	11.5096	2.07433	0.0551731	0.364136	-4.0262
JTB	10899	ENSG00000143543	NA	NM_006694, NP_006685	jumping translocation breakpoint	O76095	1.53084	10.6014	2.07422	0.0551848	0.364136	-4.02638
JOSD1	9929	ENSG00000100221	NA	NM_001360235, NM_001360236, NM_014876, NP_001347164, NP_001347165, NP_055691, XM_005261878, XP_005261935	Josephin domain containing 1	A0A024R1P5, Q15040	2.07567	10.656	2.07342	0.0552675	0.364226	-4.02761
BRCA1	672	ENSG00000012048	NA	NM_007294, NM_007295, NM_007296, NM_007297, NM_007298, NM_007299, NM_007300, NM_007301, NM_007302, NM_007303, NM_007305, NM_007306, NP_009225, NP_009228, NP_009229, NP_009230, NP_009231, NR_027676	BRCA1, DNA repair associated	P38398, A0A024R1V0	1.21151	9.53178	2.07135	0.0554838	0.364813	-4.03084
NFYB	4801	ENSG00000120837	ENST00000240055, ENST00000551727, ENST00000550189, ENST00000551446, ENST00000550881	NM_006166, NP_006157, XM_005268908, XM_005268909, XM_005268910, XM_024448984, XM_024448985, XP_005268965, XP_005268966, XP_005268967, XP_024304752, XP_024304753	nuclear transcription factor Y subunit beta	A0A024RBG7, P25208	-1.37189	8.72817	-2.07124	0.0554954	0.364813	-4.03101
ANKLE1	126549	ENSG00000160117	NA	NM_001278443, NM_001278444, NM_001278445, NM_152363, NP_001265372, NP_001265373, NP_001265374, NP_689576, NR_103530	ankyrin repeat and LEM domain containing 1	B4E124, Q8NAG6, B4DSY8	-1.24768	8.64461	-2.06868	0.0557635	0.366118	-4.03499
RBMX	27316	ENSG00000147274	NA	NM_001164803, NM_002139, NP_001158275, NP_002130, NR_028476, NR_028477	RNA binding motif protein, X-linked	P38159	1.33154	11.49	2.06755	0.0558832	0.366446	-4.03676
SLC7A5	8140	ENSG00000103257	ENST00000565644, ENST00000261622, ENST00000563489	NM_003486, NP_003477, XM_006721286, XM_017023735, XM_017023736, XM_017023737, XP_006721349, XP_016879224, XP_016879225, XP_016879226	solute carrier family 7 member 5	Q01650	2.03354	12.1986	2.066	0.0560459	0.367055	-4.03916
SEC11A	23478	ENSG00000140612	NA	NM_001271918, NM_001271919, NM_001271920, NM_001271921, NM_001271922, NM_014300, NP_001258847, NP_001258848, NP_001258849, NP_001258850, NP_001258851, NP_055115, NR_073518	SEC11 homolog A, signal peptidase complex subunit	P67812, H0YKT4, A0A024RC78	1.42881	9.25096	2.06472	0.0561812	0.367064	-4.04115
TSEN2	80746	ENSG00000154743	NA	NM_001145392, NM_001145393, NM_001145394, NM_001145395, NM_001321277, NM_001321278, NM_001321279, NM_025265, NP_001138864, NP_001138865, NP_001138866, NP_001308206, NP_001308207, NP_001308208, NP_079541, NR_135607, XM_011534139, XM_017007292, XM_017007293, XM_017007294, XM_017007295, XM_017007296, XM_017007297, XM_024453784, XM_024453785, XP_011532441, XP_016862781, XP_016862782, XP_016862783, XP…	tRNA splicing endonuclease subunit 2	A0A024R2H2, Q8NCE0	1.28874	9.43853	2.06467	0.0561868	0.367064	-4.04123
CCDC96	257236	ENSG00000173013	ENST00000310085	NM_153376, NP_699207	coiled-coil domain containing 96	Q2M329	-1.33637	9.1078	-2.06341	0.0563205	0.367205	-4.0432
COX7A2	1347	ENSG00000112695	NA	NM_001865, NP_001856, NR_029466, XM_024446330, XP_024302098	cytochrome c oxidase subunit 7A2	H0UI06, P14406	2.08044	9.90818	2.0629	0.0563744	0.367205	-4.04398
SLC4A7	9497	ENSG00000033867	NA	NM_001258379, NM_001258380, NM_001321103, NM_001321104, NM_001321105, NM_001321106, NM_001321107, NM_001321108, NM_003615, NP_001245308, NP_001245309, NP_001308032, NP_001308033, NP_001308034, NP_001308035, NP_001308036, NP_001308037, NP_003606, NR_135541, NR_135542, NR_135543, NR_135544, XM_005265598, XM_005265600, XM_006713421, XM_011534256, XM_011534258, XM_011534261, XM_011534263, XM_01153426…	solute carrier family 4 member 7	Q9Y6M7, B5M450, E9PFN4	1.27916	9.23602	2.06181	0.0564898	0.367205	-4.04567
BTF3L4	91408	ENSG00000134717	NA	NM_001136497, NM_001243767, NM_152265, NP_001129969, NP_001230696, NP_689478	basic transcription factor 3 like 4	Q96K17	-1.74782	10.2485	-2.06174	0.0564976	0.367205	-4.04579
BMS1	9790	ENSG00000165733	ENST00000374518	NM_014753, NP_055568, XM_005271846, XM_005271848, XM_011540402, XM_011540403, XP_005271903, XP_005271905, XP_011538704, XP_011538705, XR_001747266, XR_002957049, XR_246522, XR_428728	BMS1, ribosome biogenesis factor	Q14692	1.9347	11.7988	2.06092	0.0565847	0.367205	-4.04706
ZNF746	155061	ENSG00000181220	NA	NM_001163474, NM_152557, NP_001156946, NP_689770, XM_005249955, XM_005249956, XM_005249957, XM_011515838, XP_005250012, XP_005250013, XP_005250014, XP_011514140	zinc finger protein 746	Q6NUN9	1.77905	9.95037	2.06045	0.0566346	0.367205	-4.04778
TMSB10	9168	ENSG00000034510	ENST00000233143	NM_021103, NP_066926	thymosin beta 10	P63313	1.53922	10.3363	2.05937	0.0567506	0.367205	-4.04947
SOD2	6648	ENSG00000112096, ENSG00000285441	NA	NM_000636, NM_001024465, NM_001024466, NM_001322814, NM_001322815, NM_001322816, NM_001322817, NM_001322819, NM_001322820, NP_000627, NP_001019636, NP_001019637, NP_001309743, NP_001309744, NP_001309745, NP_001309746, NP_001309748, NP_001309749	superoxide dismutase 2	P04179, G5E9P6, Q96AM7, Q9UG59	1.18632	9.71672	2.05921	0.0567669	0.367205	-4.04971
ZNF669	79862	ENSG00000188295	NA	NM_001142572, NM_024804, NP_001136044, NP_079080, XM_005273270, XM_005273271, XP_005273327, XP_005273328	zinc finger protein 669	Q96BR6, A0A024R5S3	-1.20195	9.14743	-2.05779	0.0569197	0.367657	-4.05193
FAM3C	10447	ENSG00000196937	NA	NM_001040020, NM_014888, NP_001035109, NP_055703, XM_011515736, XM_011515737, XP_011514038, XP_011514039	family with sequence similarity 3 member C	Q92520	1.33959	8.77259	2.05725	0.0569767	0.367657	-4.05275
DOPEY1	23033	ENSG00000083097	NA	NM_001199942, NM_015018, NP_001186871, NP_055833, XM_011535619, XM_017010559, XM_017010560, XM_017010561, XM_017010562, XM_017010564, XM_017010566, XM_017010570, XM_017010571, XM_017010572, XM_017010573, XM_017010574, XM_024446373, XM_024446374, XM_024446375, XP_011533921, XP_016866048, XP_016866049, XP_016866050, XP_016866051, XP_016866053, XP_016866055, XP_016866059, XP_016866060, XP_016866061,…	dopey family member 1	Q5TA12, B2RWN9, Q5JWR5	-1.87971	8.84027	-2.05449	0.0572739	0.369122	-4.05704
CPT1C	126129	ENSG00000169169	NA	NM_001136052, NM_001199752, NM_001199753, NM_152359, NP_001129524, NP_001186681, NP_001186682, NP_689572, NR_108072, XM_005258505, XM_005258506, XM_006723009, XM_011526440, XM_017026265, XM_017026266, XM_017026267, XM_017026268, XM_017026269, XM_017026271, XM_017026272, XM_017026273, XM_024451348, XM_024451349, XM_024451350, XM_024451351, XM_024451352, XM_024451353, XM_024451354, XM_024451355, XM…	carnitine palmitoyltransferase 1C	A0A024QZI3, Q8TCG5, A0A024QZE3, B3KU49	1.57654	8.87341	2.05277	0.0574595	0.369865	-4.05971
CHD4	1108	ENSG00000111642	NA	NM_001273, NM_001297553, NP_001264, NP_001284482, XM_005253668, XM_006718958, XM_006718959, XM_006718960, XM_006718961, XM_006718962, XM_017018725, XM_017018726, XM_017018727, XM_017018728, XM_017018729, XM_017018730, XM_017018731, XM_017018732, XM_017018733, XM_017018734, XM_024448802, XM_024448803, XM_024448804, XM_024448805, XP_005253725, XP_006719021, XP_006719022, XP_006719023, XP_006719024,…	chromodomain helicase DNA binding protein 4	Q14839, F5GWX5	1.62594	12.0254	2.05047	0.0577081	0.37001	-4.06327
FRS3	10817	ENSG00000137218	NA	NM_006653, NP_006644, XM_011514254, XM_011514255, XM_017010193, XP_011512556, XP_011512557, XP_016865682	fibroblast growth factor receptor substrate 3	A0A140VJJ7, O43559	1.27425	8.99838	2.0501	0.0577486	0.37001	-4.06385
REXO1L2P	100288527	NA	NA	NR_003594	REXO1 like 2, pseudogene	NA	-2.3355	9.92315	-2.05001	0.0577576	0.37001	-4.06397
PQBP1	10084	ENSG00000102103	NA	NM_001032381, NM_001032382, NM_001032383, NM_001032384, NM_001032385, NM_001167989, NM_001167990, NM_001167992, NM_005710, NM_144494, NM_144495, NP_001027553, NP_001027554, NP_001027555, NP_001027556, NP_001161461, NP_001161462, NP_001161464, NP_005701, NP_652766, XM_005272571, XM_005272572, XM_011543884, XM_017029207, XP_005272628, XP_005272629, XP_011542186, XP_016884696	polyglutamine binding protein 1	A0A0S2Z4V5, O60828	1.40941	9.7467	2.04978	0.0577833	0.37001	-4.06434
ALOX5AP	241	ENSG00000132965	ENST00000380490, ENST00000479597, ENST00000617770	NM_001204406, NM_001629, NP_001191335, NP_001620, XM_017020522, XP_016876011	arachidonate 5-lipoxygenase activating protein	A0A087WW23, P20292	1.50648	8.94826	2.04878	0.0578921	0.37001	-4.06589
LOC148413	148413	ENSG00000224870	NA	NR_015434	uncharacterized LOC148413	NA	1.37776	9.75978	2.04788	0.0579898	0.37001	-4.06728
TMEM50B	757	ENSG00000142188, ENSG00000263160	ENST00000573757, ENST00000571778, ENST00000570948, ENST00000573907, ENST00000573374, ENST00000572455, ENST00000573687, ENST00000573342, ENST00000574612, ENST00000571497	NM_006134, NP_006125, NR_038211, NR_040016, XM_011529746, XP_011528048	transmembrane protein 50B	P56557	1.80248	11.0047	2.04771	0.058008	0.37001	-4.06754
MOSPD2	158747	ENSG00000130150	NA	NM_001177475, NM_001330241, NM_152581, NP_001170946, NP_001317170, NP_689794	motile sperm domain containing 2	Q8NHP6, R4GMN1	1.16316	9.10354	2.04703	0.0580821	0.37001	-4.06859
ERGIC2	51290	ENSG00000087502	NA	NM_016570, NP_057654, XM_024449009, XP_024304777, XR_001748740, XR_001748741	ERGIC and golgi 2	A0A024RB08, Q86TD3, Q96RQ1	1.52541	10.4512	2.0462	0.0581725	0.37001	-4.06987
TIMM17B	10245	ENSG00000126768	NA	NM_001167947, NM_005834, NP_001161419, NP_005825	translocase of inner mitochondrial membrane 17B	O60830	2.16221	13.8254	2.04586	0.0582105	0.37001	-4.07041
SOX18	54345	ENSG00000203883	ENST00000340356	NM_018419, NP_060889	SRY-box 18	P35713	1.50558	10.6189	2.04517	0.0582849	0.37001	-4.07146
ZCWPW1	55063	ENSG00000078487	NA	NM_001258008, NM_017984, NP_001244937, NP_060454, XM_005250479, XM_005250480, XM_006716035, XM_006716036, XM_006716037, XM_006716038, XM_006716040, XM_017012379, XM_017012380, XM_024446815, XM_024446816, XM_024446817, XM_024446818, XP_005250536, XP_005250537, XP_006716098, XP_006716099, XP_006716100, XP_006716101, XP_006716103, XP_016867868, XP_016867869, XP_024302583, XP_024302584, XP_024302585,…	zinc finger CW-type and PWWP domain containing 1	Q9H0M4	1.62615	10.5488	2.04473	0.0583337	0.37001	-4.07215
PLGLB1	5343	ENSG00000183281	NA	NM_001032392, NP_001027564	plasminogen-like B1	Q02325	-1.55153	8.53787	-2.04363	0.0584537	0.37001	-4.07384
UBA3	9039	ENSG00000144744	NA	NM_003968, NM_198195, NM_198197, NP_003959, NP_937838, XM_011534210, XM_011534211, XP_011532512, XP_011532513	ubiquitin like modifier activating enzyme 3	Q8TBC4, F8W8D4	1.22418	8.79842	2.04351	0.058467	0.37001	-4.07403
HINT1	3094	ENSG00000169567	NA	NM_005340, NP_005331, NR_024610, NR_024611, NR_073488, NR_134494, NR_134495	histidine triad nucleotide binding protein 1	P49773	2.11182	9.88305	2.04015	0.0588373	0.371693	-4.07923
PRR20B	729233	ENSG00000204918	ENST00000377930	NM_001130404, NP_001123876	proline rich 20B	P86478, P86479, P86480, P86481, P86496	-1.51439	8.46757	-2.03981	0.0588743	0.371693	-4.07975
PTGR2	145482	ENSG00000140043	NA	NM_001146154, NM_001146155, NM_152444, NP_001139626, NP_001139627, NP_689657	prostaglandin reductase 2	Q8N8N7, V9HW32	-1.54574	9.37668	-2.03832	0.05904	0.371814	-4.08206
SPATA4	132851	ENSG00000150628	ENST00000280191, ENST00000515234, ENST00000508699	NM_144644, NP_653245	spermatogenesis associated 4	Q8NEY3	-1.29806	9.10176	-2.03765	0.0591134	0.371814	-4.08309
ZNF446	55663	ENSG00000083838	NA	NM_001304453, NM_017908, NP_001291382, NP_060378, XM_005259052, XM_005259053, XM_006723266, XM_017026949, XM_017026950, XP_005259109, XP_005259110, XP_006723329, XP_016882438, XP_016882439	zinc finger protein 446	Q8NDK2, Q9NWS9, Q9UFF2	1.29571	9.30082	2.03619	0.0592751	0.371814	-4.08533
POLR2F	5435	ENSG00000100142	NA	NM_001301129, NM_001301130, NM_001301131, NM_021974, NP_001288058, NP_001288059, NP_001288060, NP_068809, NR_125371, XM_017028832, XP_016884321	RNA polymerase II subunit F	B0QYL9, P61218, F8WC47	1.64406	11.8585	2.03447	0.0594674	0.371814	-4.088
SLC5A6	8884	ENSG00000138074	NA	NM_021095, NP_066918, NR_028323, XM_006712128, XM_006712129, XM_006712130, XM_011533146, XM_017005216, XM_024453206, XM_024453207, XP_006712191, XP_006712192, XP_006712193, XP_011531448, XP_016860705, XP_024308974, XP_024308975, XR_001739022, XR_001739023, XR_001739024, XR_001739025, XR_002959356, XR_002959357, XR_002959358	solute carrier family 5 member 6	Q9HD19, Q9Y289	1.75991	10.334	2.03421	0.0594955	0.371814	-4.08839
SMNDC1	10285	ENSG00000119953	NA	NM_005871, NP_005862, XM_005269382, XP_005269439	survival motor neuron domain containing 1	O75940	1.61395	9.95373	2.03409	0.0595093	0.371814	-4.08858
CDH11	1009	ENSG00000140937	NA	NM_001308392, NM_001330576, NM_001797, NP_001295321, NP_001317505, NP_001788, XM_005255762, XM_005255763, XM_011522803, XM_024450134, XP_005255819, XP_005255820, XP_011521105, XP_024305902	cadherin 11	P55287, H3BUU9	1.93053	10.5726	2.03363	0.0595603	0.371814	-4.08928
MALAT1	378938	ENSG00000251562	NA	NR_002819, NR_144567, NR_144568	metastasis associated lung adenocarcinoma transcript 1 (non-protein coding)	NA	-2.10145	9.70267	-2.03359	0.0595652	0.371814	-4.08935
MAP1S	55201	ENSG00000130479	NA	NM_001308363, NM_018174, NP_001295292, NP_060644, XM_017026930, XM_017026931, XP_016882419, XP_016882420	microtubule associated protein 1S	Q66K74	1.78456	9.03585	2.03349	0.0595768	0.371814	-4.08951
C8orf76	84933	ENSG00000189376	NA	NM_032847, NP_116236	chromosome 8 open reading frame 76	Q96K31	1.56768	8.92604	2.03327	0.0596005	0.371814	-4.08984
MYO6	4646	ENSG00000196586	NA	NM_001300899, NM_004999, NP_001287828, NP_004990, XM_005248719, XM_005248720, XM_005248721, XM_005248722, XM_005248724, XM_005248726, XM_017010899, XM_024446447, XM_024446448, XP_005248776, XP_005248777, XP_005248778, XP_005248779, XP_005248781, XP_005248783, XP_016866388, XP_024302215, XP_024302216	myosin VI	Q9UM54, A0A0D9SGC1, A0A1Y0BRN3, A0A0A0MRM8	-1.56285	10.2002	-2.02957	0.0600158	0.373167	-4.09555
MTHFD1	4522	ENSG00000100714	NA	NM_005956, NP_005947	methylenetetrahydrofolate dehydrogenase, cyclohydrolase and formyltetrahydrofolate synthetase 1	P11586	1.97699	9.17682	2.02949	0.0600242	0.373167	-4.09567
CTF1	1489	ENSG00000150281	ENST00000279804, ENST00000395019	NM_001142544, NM_001330, NP_001136016, NP_001321, XM_011545759, XM_011545760, XP_011544061, XP_011544062	cardiotrophin 1	Q16619	-1.79195	10.5711	-2.02899	0.0600808	0.373167	-4.09644
OCEL1	79629	ENSG00000099330	ENST00000215061, ENST00000602236, ENST00000601576, ENST00000601529, ENST00000599588, ENST00000594283, ENST00000600232, ENST00000597836, ENST00000598068, ENST00000596279, ENST00000598172, ENST00000599286, ENST00000595769, ENST00000595573, ENST00000600826	NM_024578, NP_078854, XM_005260079, XM_006722899, XM_017027306, XP_005260136, XP_006722962, XP_016882795	occludin/ELL domain containing 1	Q9H607, M0QZ36	1.48202	9.87664	2.02881	0.0601013	0.373167	-4.09672
AHCY	191	ENSG00000101444	NA	NM_000687, NM_001161766, NM_001322084, NM_001322085, NM_001322086, NP_000678, NP_001155238, NP_001309013, NP_001309014, NP_001309015, XM_005260317, XM_011528656, XM_011528657, XM_011528658, XM_011528659, XM_017027708, XM_017027709, XM_017027710, XP_005260374, XP_011526958, XP_011526959, XP_011526960, XP_011526961, XP_016883197, XP_016883198, XP_016883199	adenosylhomocysteinase	P23526, Q1RMG2	1.69661	8.78957	2.02563	0.0604601	0.374213	-4.10162
AHCYL1	10768	ENSG00000168710	NA	NM_001242673, NM_001242674, NM_001242675, NM_001242676, NM_006621, NP_001229602, NP_001229603, NP_001229604, NP_001229605, NP_006612, XM_011540535, XP_011538837, XR_001736934, XR_001736935, XR_946527	adenosylhomocysteinase like 1	O43865, A0A024R0A8	1.39743	10.2744	2.0252	0.060508	0.374213	-4.10227
RPL23	9349	ENSG00000125691	NA	NM_000978, NP_000969	ribosomal protein L23	A0A024R1Q8, P62829	1.1265	11.8939	2.02495	0.060537	0.374213	-4.10266
PHF21A	51317	ENSG00000135365	NA	NM_001101802, NM_001352025, NM_001352026, NM_001352027, NM_001352028, NM_001352029, NM_001352030, NM_001352031, NM_001352032, NM_016621, NP_001095272, NP_001338954, NP_001338955, NP_001338956, NP_001338957, NP_001338958, NP_001338959, NP_001338960, NP_001338961, NP_057705, NR_147890, XM_005252965, XM_011520157, XM_011520158, XM_011520160, XM_011520161, XM_011520162, XM_011520164, XM_011520165, XM…	PHD finger protein 21A	Q96BD5	1.87586	12.4629	2.02366	0.0606831	0.374213	-4.10464
NUMB	8650	ENSG00000133961	NA	NM_001005743, NM_001005744, NM_001005745, NM_001320114, NM_003744, NP_001005743, NP_001005744, NP_001005745, NP_001307043, NP_003735	NUMB, endocytic adaptor protein	A0A024R6F4, P49757, A0A024R681, A0A024R684, A0A024R6C4	1.15229	9.77676	2.02316	0.06074	0.374213	-4.10541
TRIP12	9320	ENSG00000153827	NA	NM_001284214, NM_001284215, NM_001284216, NM_001348315, NM_001348316, NM_001348317, NM_001348318, NM_001348319, NM_001348320, NM_001348321, NM_001348322, NM_001348323, NM_001348324, NM_001348325, NM_001348326, NM_001348327, NM_001348328, NM_001348329, NM_001348330, NM_001348331, NM_001348332, NM_001348333, NM_001348334, NM_001348335, NM_001348336, NM_004238, NP_001271143, NP_001271144, NP_0012711…	thyroid hormone receptor interactor 12	Q14669	-1.70377	9.32694	-2.02308	0.0607493	0.374213	-4.10554
S100P	6286	ENSG00000163993	ENST00000296370, ENST00000513778	NM_005980, NP_005971	S100 calcium binding protein P	P25815	2.11639	10.0187	2.02291	0.0607678	0.374213	-4.10579
PDK3	5165	ENSG00000067992	NA	NM_001142386, NM_005391, NP_001135858, NP_005382	pyruvate dehydrogenase kinase 3	Q15120	1.59286	10.2482	2.02124	0.0609579	0.374932	-4.10836
PIK3IP1	113791	ENSG00000100100	NA	NM_001135911, NM_052880, NP_001129383, NP_443112	phosphoinositide-3-kinase interacting protein 1	Q96FE7, A0A024R1M3	-1.23277	9.8332	-2.02064	0.0610272	0.374932	-4.10929
LPXN	9404	ENSG00000110031	NA	NM_001143995, NM_001307951, NM_004811, NP_001137467, NP_001294880, NP_004802, XM_006718750, XM_011545388, XM_011545390, XM_011545391, XM_011545393, XM_011545394, XM_017018579, XP_006718813, XP_011543690, XP_011543692, XP_011543693, XP_011543695, XP_011543696, XP_016874068	leupaxin	O60711, B7Z5P7	1.68423	9.42659	2.01951	0.0611555	0.375122	-4.11102
CEP164	22897	ENSG00000110274	NA	NM_001271933, NM_014956, NP_001258862, NP_055771, XM_005271453, XM_005271456, XM_005271457, XM_006718788, XM_006718794, XM_011542674, XM_011542690, XM_017017364, XM_017017365, XM_017017366, XM_017017367, XM_017017368, XM_017017369, XM_017017370, XM_017017371, XM_017017372, XM_017017373, XM_017017374, XM_017017375, XM_017017376, XM_017017377, XM_017017378, XM_017017379, XM_017017380, XM_017017381,…	centrosomal protein 164	Q9UPV0	1.48135	8.78392	2.01868	0.0612504	0.375122	-4.11229
PEX26	55670	ENSG00000215193	NA	NM_001127649, NM_001199319, NM_017929, NP_001121121, NP_001186248, NP_060399	peroxisomal biogenesis factor 26	A0A024R100, Q7Z412, A0A0S2Z5M7, Q7Z2D7	-1.43246	9.05579	-2.01842	0.0612805	0.375122	-4.11269
LZTR1	8216	ENSG00000099949	NA	NM_006767, NP_006758	leucine zipper like transcription regulator 1	Q8N653	2.06934	14.1591	2.01787	0.0613434	0.375122	-4.11354
SLU7	10569	ENSG00000164609	ENST00000297151, ENST00000521320, ENST00000520841, ENST00000523219, ENST00000521826, ENST00000521190, ENST00000519349, ENST00000518268, ENST00000520664	NM_006425, NP_006416, XM_005265793, XM_011534418, XM_024454327, XP_005265850, XP_011532720, XP_024310095	SLU7 homolog, splicing factor	O95391	1.32797	9.16105	2.01628	0.0615266	0.375249	-4.11599
ANKS6	203286	ENSG00000165138	NA	NM_173551, NP_775822, XM_005251793, XM_005251794, XM_006716998, XM_006716999, XM_017014445, XM_017014447, XM_024447445, XM_024447447, XP_005251850, XP_005251851, XP_006717061, XP_006717062, XP_016869934, XP_016869936, XP_024303213, XP_024303215, XR_001746230, XR_242576, XR_428520, XR_929736	ankyrin repeat and sterile alpha motif domain containing 6	B3KXP1, Q68DC2	1.44728	9.69332	2.01509	0.0616629	0.375249	-4.11781
CIZ1	25792	ENSG00000148337	NA	NM_001131015, NM_001131016, NM_001131017, NM_001131018, NM_001257975, NM_001257976, NM_012127, NP_001124487, NP_001124488, NP_001124489, NP_001124490, NP_001244904, NP_001244905, NP_036259, XM_005251888, XM_005251891, XM_005251892, XM_005251893, XM_006717039, XM_011518481, XM_011518482, XM_011518483, XM_017014594, XM_017014595, XM_017014596, XM_024447494, XM_024447496, XM_024447497, XP_005251945,…	CDKN1A interacting zinc finger protein 1	Q9BTG3, Q9ULV3, A0A024R885, B4E0A3, B7Z3U7, F5H2X7	1.15027	8.7942	2.01392	0.0617976	0.375249	-4.1196
WDR54	84058	ENSG00000005448	NA	NM_001320823, NM_001320824, NM_001320825, NM_032118, NP_001307752, NP_001307753, NP_001307754, NP_115494, XM_017005064, XP_016860553, XR_001738970, XR_002959350	WD repeat domain 54	Q9H977, B9A049	1.93774	12.4724	2.01316	0.061886	0.375249	-4.12077
NEK9	91754	ENSG00000119638	NA	NM_001329237, NM_001329238, NM_033116, NP_001316166, NP_001316167, NP_149107, XM_005268209, XM_024449741, XP_005268266, XP_024305509	NIMA related kinase 9	Q8TD19, Q6PKF2	-1.69665	9.93129	-2.01179	0.0620441	0.375249	-4.12287
VGLL4	9686	ENSG00000144560	NA	NM_001128219, NM_001128220, NM_001128221, NM_001284390, NM_001284391, NM_014667, NP_001121691, NP_001121692, NP_001121693, NP_001271319, NP_001271320, NP_055482, XM_011534267, XM_011534269, XM_017007541, XM_017007542, XM_024453835, XM_024453836, XM_024453837, XP_011532569, XP_011532571, XP_016863030, XP_016863031, XP_024309603, XP_024309604, XP_024309605	vestigial like family member 4	G5E9M7, Q14135, A0A0A6YYI5, G5E9M9, A0A075B6E4	1.40058	9.7506	2.01132	0.062099	0.375249	-4.12359
GOLGA2	2801	ENSG00000167110	NA	NM_004486, NP_004477, XM_005251930, XM_005251931, XM_005251932, XP_005251987, XP_005251988, XP_005251989	golgin A2	Q08379	1.32023	10.4286	2.01058	0.062185	0.375249	-4.12473
NQO1	1728	ENSG00000181019	NA	NM_000903, NM_001025433, NM_001025434, NM_001286137, NP_000894, NP_001020604, NP_001020605, NP_001273066	NAD(P)H quinone dehydrogenase 1	P15559, B4DLR8	1.21792	9.7267	2.01051	0.0621928	0.375249	-4.12483
SACM1L	22908	ENSG00000211456	NA	NM_001319071, NM_001319072, NM_001319073, NM_014016, NP_001306000, NP_001306001, NP_001306002, NP_054735, XM_011533500, XP_011531802, XR_940392	SAC1 like phosphatidylinositide phosphatase	Q9NTJ5, B4DVV3, E9PGZ4	1.26811	10.2338	2.00821	0.0624602	0.375249	-4.12835
TIMM44	10469	ENSG00000104980	ENST00000599939, ENST00000595565, ENST00000595831, ENST00000270538, ENST00000598968, ENST00000599650, ENST00000598481, ENST00000595876, ENST00000598675, ENST00000597926, ENST00000600748, ENST00000600000	NM_006351, NP_006342	translocase of inner mitochondrial membrane 44	O43615	1.53306	9.17039	2.00801	0.0624842	0.375249	-4.12867
TNNC2	7125	ENSG00000101470	ENST00000372555, ENST00000372557	NM_003279, NP_003270, XM_011529031, XP_011527333	troponin C2, fast skeletal type	P02585, C9J7T9	-1.69821	8.66241	-2.00797	0.0624884	0.375249	-4.12872
GLRX3	10539	ENSG00000108010	NA	NM_001199868, NM_001321980, NM_006541, NP_001186797, NP_001308909, NP_006532, XM_017015474, XP_016870963	glutaredoxin 3	A0A140VJK1, O76003	1.88628	9.03992	2.00756	0.0625356	0.375249	-4.12934
MAP1A	4130	ENSG00000166963	NA	NM_002373, NP_002364	microtubule associated protein 1A	P78559, Q504X9	1.16532	8.55034	2.00684	0.06262	0.375249	-4.13045
DNASE2	1777	ENSG00000105612	ENST00000222219, ENST00000588777, ENST00000592506, ENST00000586547	NM_001375, NP_001366	deoxyribonuclease 2, lysosomal	A0A024R7F4, O00115	1.09191	10.6387	2.00663	0.0626443	0.375249	-4.13077
OR10J1	26476	ENSG00000196184	ENST00000642080, ENST00000423932, ENST00000641630	NM_012351, NP_036483, XM_006711271, XM_017001015, XM_024446355, XP_006711334, XP_016856504, XP_024302123	olfactory receptor family 10 subfamily J member 1	P30954, A0A126GWQ9	-1.272	8.92241	-2.00594	0.062725	0.375249	-4.13182
PIGP	51227	ENSG00000185808	NA	NM_001320480, NM_016430, NM_153681, NM_153682, NP_001307409, NP_057514, NP_710148, NP_710149, NR_028352, XM_017028365, XP_016883854	phosphatidylinositol glycan anchor biosynthesis class P	P57054, A0A0C4DH71	1.36452	9.42414	2.00472	0.0628686	0.375249	-4.1337
TMEM216	51259	ENSG00000187049	ENST00000515837, ENST00000398979, ENST00000544795, ENST00000541473, ENST00000334888	NM_001173990, NM_001173991, NM_001330285, NM_016499, NP_001167461, NP_001167462, NP_001317214, NP_057583, XM_005274039, XP_005274096	transmembrane protein 216	Q9P0N5, J3QT25	1.70439	10.275	2.00445	0.0628994	0.375249	-4.1341
PCID2	55795	ENSG00000126226	NA	NM_001127202, NM_001127203, NM_001258212, NM_001258213, NM_001320655, NM_001320656, NM_001320657, NM_001320659, NM_001320660, NM_001353091, NM_001353092, NM_001353093, NM_001353094, NM_001353095, NM_018386, NP_001120674, NP_001120675, NP_001245142, NP_001307584, NP_001307585, NP_001307586, NP_001307588, NP_001307589, NP_001340020, NP_001340021, NP_001340022, NP_001340023, NP_001340024, NP_060856,…	PCI domain containing 2	Q5JVF3, A0A024RE04	1.53953	9.53067	2.00432	0.0629157	0.375249	-4.13432
SNTB1	6641	ENSG00000172164	NA	NM_021021, NP_066301, XM_011517239, XP_011515541	syntrophin beta 1	Q13884	1.77292	9.87537	2.0042	0.0629296	0.375249	-4.1345
GATAD2A	54815	ENSG00000167491	NA	NM_001300946, NM_001359631, NM_017660, NP_001287875, NP_001346560, NP_060130, XM_011528105, XM_017026901, XM_017026902, XM_017026903, XM_017026904, XM_017026905, XM_017026907, XM_017026910, XM_024451558, XM_024451559, XM_024451560, XP_011526407, XP_016882390, XP_016882391, XP_016882392, XP_016882393, XP_016882394, XP_016882396, XP_016882399, XP_024307326, XP_024307327, XP_024307328	GATA zinc finger domain containing 2A	A0A024R7M6, Q86YP4, A0A024R7K7	1.66261	12.6229	2.00397	0.0629564	0.375249	-4.13485
FAM25C	644054	ENSG00000276430	ENST00000617224	NM_001137548, NP_001131020	family with sequence similarity 25 member C	B3EWG3, B3EWG5, B3EWG6	-1.08361	8.67077	-2.00323	0.0630427	0.375249	-4.13597
KIAA0408	9729	ENSG00000189367	NA	NM_014702, NP_055517	KIAA0408	Q6ZU52	-1.46751	9.006	-2.00323	0.0630428	0.375249	-4.13597
USO1	8615	ENSG00000138768	NA	NM_001290049, NM_003715, NP_001276978, NP_003706, XM_006714396, XM_006714397, XP_006714459, XP_006714460	USO1 vesicle transport factor	O60763, A0A024RDG1	1.2074	8.86397	2.00312	0.0630555	0.375249	-4.13614
NKIRAS1	28512	ENSG00000197885	NA	NM_020345, NP_065078, XM_005265076, XM_005265077, XM_005265078, XM_024453459, XM_024453460, XP_005265133, XP_005265134, XP_005265135, XP_024309227, XP_024309228	NFKB inhibitor interacting Ras like 1	Q9NYS0	1.08779	8.86878	2.00284	0.0630888	0.375249	-4.13657
EEF2K	29904	ENSG00000103319	NA	NM_013302, NP_037434, XM_017023193, XM_017023194, XP_016878682, XP_016878683, XR_001751897, XR_950786, XR_950787	eukaryotic elongation factor 2 kinase	O00418	1.58392	9.46854	2.00195	0.0631938	0.375249	-4.13793
XRN2	22803	ENSG00000088930	ENST00000377191	NM_001317960, NM_012255, NP_001304889, NP_036387, XM_017027722, XM_017027723, XM_017027724, XP_016883211, XP_016883212, XP_016883213	5'-3' exoribonuclease 2	B4DZC3, Q9H0D6	1.28583	9.20309	2.00173	0.0632194	0.375249	-4.13827
MZF1	7593	ENSG00000099326	ENST00000600004, ENST00000594234, ENST00000215057, ENST00000599369, ENST00000595245, ENST00000594108, ENST00000600048, ENST00000596039	NM_001267033, NM_003422, NM_198055, NP_001253962, NP_003413, NP_932172, XM_005259204, XM_011527264, XM_017027206, XM_024451689, XP_005259261, XP_011525566, XP_016882695, XP_024307457	myeloid zinc finger 1	P28698, A0A024R4T5, A0A024R4R6	1.20669	10.3059	2.00068	0.0633435	0.375562	-4.13987
JAZF1	221895	ENSG00000153814	NA	NM_175061, NP_778231, XM_006715656, XP_006715719	JAZF zinc finger 1	Q86VZ6	1.29834	9.26782	1.99934	0.0635024	0.375996	-4.14193
HMCN1	83872	ENSG00000143341	NA	NM_031935, NP_114141, XM_011510038, XM_011510041, XM_017002437, XM_024450118, XP_011508340, XP_011508343, XP_016857926, XP_024305886	hemicentin 1	Q96RW7	1.28846	9.42661	1.99794	0.0636671	0.375996	-4.14405
ZHX2	22882	ENSG00000178764	ENST00000314393, ENST00000534247	NM_014943, NP_055758, XM_005250836, XM_005250837, XM_011516932, XP_005250893, XP_005250894, XP_011515234	zinc fingers and homeoboxes 2	Q9Y6X8	1.23342	8.98305	1.99782	0.0636816	0.375996	-4.14424
RALY	22913	ENSG00000125970	NA	NM_007367, NM_016732, NP_031393, NP_057951, XM_005260334, XM_005260336, XM_011528694, XM_011528695, XM_017027731, XM_024451857, XM_024451858, XM_024451859, XP_005260391, XP_005260393, XP_011526996, XP_011526997, XP_016883220, XP_024307625, XP_024307626, XP_024307627	RALY heterogeneous nuclear ribonucleoprotein	Q9UKM9, Q53GL6	1.42456	9.84073	1.99718	0.0637583	0.375996	-4.14523
CPSF2	53981	ENSG00000165934	NA	NM_001322270, NM_001322271, NM_001322272, NM_017437, NP_001309199, NP_001309200, NP_001309201, NP_059133	cleavage and polyadenylation specific factor 2	A0A024R6H0, Q9P2I0	1.11028	11.1738	1.99704	0.0637741	0.375996	-4.14543
KLHDC2	23588	ENSG00000165516	NA	NM_014315, NP_055130, XM_006720094, XM_011536610, XP_006720157, XP_011534912	kelch domain containing 2	Q9Y2U9	1.74426	11.7368	1.99381	0.0641595	0.377411	-4.15037
C6orf47	57827	ENSG00000204439, ENSG00000228177, ENSG00000228435, ENSG00000226531, ENSG00000235360, ENSG00000203623, ENSG00000226103	ENST00000375911, ENST00000442972, ENST00000431256, ENST00000418357, ENST00000366431, ENST00000366432, ENST00000413113	NM_021184, NP_067007	chromosome 6 open reading frame 47	A0A1U9X7F2, O95873, Q9UMP7	1.40408	9.94844	1.99356	0.0641886	0.377411	-4.15074
RRM1	6240	ENSG00000167325	NA	NM_001033, NM_001318064, NM_001318065, NM_001330193, NP_001024, NP_001304993, NP_001304994, NP_001317122	ribonucleotide reductase catalytic subunit M1	P23921, B4E0I8, B4DXD1, E9PL69	2.11861	12.3625	1.99197	0.0643792	0.377411	-4.15317
FDX1L	112812	ENSG00000267673	ENST00000393708, ENST00000492239, ENST00000494368, ENST00000460631, ENST00000343376, ENST00000453681, ENST00000486454	NM_001031734, NM_080665, NP_001026904	ferredoxin 1 like	Q6P4F2	1.4244	9.39681	1.99153	0.0644316	0.377411	-4.15384
SGSM2	9905	ENSG00000141258	NA	NM_001098509, NM_001346700, NM_014853, NP_001091979, NP_001333629, NP_055668, XM_011524101, XM_011524102, XM_011524103, XM_011524104, XM_011524105, XM_011524106, XM_011524107, XM_011524108, XM_011524109, XM_011524110, XM_017025474, XM_017025475, XM_017025476, XP_011522403, XP_011522404, XP_011522405, XP_011522406, XP_011522407, XP_011522408, XP_011522409, XP_011522410, XP_011522411, XP_011522412,…	small G protein signaling modulator 2	B9A6J3, O43147	1.75189	12.0329	1.99133	0.0644555	0.377411	-4.15414
HSPA4	3308	ENSG00000170606	NA	NM_002154, NM_198431, NP_002145	heat shock protein family A (Hsp70) member 4	P34932	1.06056	10.7565	1.99072	0.0645292	0.377411	-4.15508
CCNB1	891	ENSG00000134057	NA	NM_001354844, NM_001354845, NM_031966, NP_001341773, NP_001341774, NP_114172	cyclin B1	P14635	1.71014	10.903	1.98976	0.0646443	0.377411	-4.15654
CMTM8	152189	ENSG00000170293	ENST00000458535, ENST00000307526	NM_001320308, NM_178868, NP_001307237, NP_849199, XM_011533416, XM_017005779, XM_017005780, XP_011531718, XP_016861268, XP_016861269	CKLF like MARVEL transmembrane domain containing 8	Q8IZV2	2.69317	10.5457	1.9892	0.0647118	0.377411	-4.15739
SUV39H1	6839	ENSG00000101945	NA	NM_001282166, NM_003173, NP_001269095, NP_003164	suppressor of variegation 3-9 homolog 1	O43463	1.41498	11.9935	1.98896	0.0647403	0.377411	-4.15775
SLIT3	6586	ENSG00000184347	NA	NM_001271946, NM_003062, NP_001258875, NP_003053, XM_017009779, XP_016865268	slit guidance ligand 3	O75094	1.42227	9.23219	1.98826	0.0648248	0.377411	-4.15882
SPON2	10417	ENSG00000159674	NA	NM_001128325, NM_001199021, NM_012445, NP_001121797, NP_001185950, NP_036577	spondin 2	Q9BUD6	1.36257	8.57604	1.98773	0.0648894	0.377411	-4.15964
CSMD2	114784	ENSG00000121904	NA	NM_001281956, NM_052896, NP_001268885, NP_443128, XM_017000185, XM_017000188, XM_017000190, XM_017000191, XM_017000192, XM_017000193, XM_024452878, XP_016855674, XP_016855677, XP_016855679, XP_016855680, XP_016855681, XP_016855682, XP_024308646, XR_002959290, XR_002959291, XR_002959295, XR_002959296	CUB and Sushi multiple domains 2	Q7Z408	1.42846	9.66416	1.98711	0.0649644	0.377411	-4.16058
POLR2I	5438	ENSG00000105258	ENST00000589591, ENST00000221859, ENST00000585842, ENST00000592962, ENST00000586789, ENST00000586439, ENST00000589069	NM_006233, NP_006224	RNA polymerase II subunit I	P36954	1.36134	9.01315	1.98679	0.0650024	0.377411	-4.16106
MFSD5	84975	ENSG00000182544	ENST00000546655, ENST00000551660, ENST00000329548, ENST00000552097, ENST00000534842	NM_001170790, NM_032889, NP_001164261, NP_116278, XM_005269197, XM_005269198, XP_005269254, XP_005269255	major facilitator superfamily domain containing 5	Q6N075	1.16626	8.55471	1.98607	0.0650893	0.377411	-4.16216
TBC1D4	9882	ENSG00000136111	NA	NM_001286658, NM_001286659, NM_014832, NP_001273587, NP_001273588, NP_055647, XM_005266603, XM_005266605, XM_006719903, XM_011535331, XM_017020882, XM_017020883, XM_017020884, XP_005266660, XP_005266662, XP_006719966, XP_011533633, XP_016876371, XP_016876372, XP_016876373	TBC1 domain family member 4	O60343	1.21613	9.67832	1.98606	0.0650907	0.377411	-4.16217
GLG1	2734	ENSG00000090863	NA	NM_001145666, NM_001145667, NM_012201, NP_001139138, NP_001139139, NP_036333, NR_027264, NR_027265	golgi glycoprotein 1	Q92896	1.65457	13.8233	1.98457	0.0652707	0.378038	-4.16443
NUDT18	79873	ENSG00000275074	ENST00000611621, ENST00000613958	NM_024815, NP_079091, XM_011544650, XP_011542952	nudix hydrolase 18	Q6ZVK8	1.38671	9.01648	1.9832	0.0654373	0.378384	-4.16652
NUCB2	4925	ENSG00000070081	NA	NM_001330227, NM_001352661, NM_001352662, NM_001352663, NM_001352664, NM_001352665, NM_001352666, NM_001352667, NM_001352668, NM_001352669, NM_001352670, NM_001352671, NM_001352672, NM_005013, NP_001317156, NP_001339590, NP_001339591, NP_001339592, NP_001339593, NP_001339594, NP_001339595, NP_001339596, NP_001339597, NP_001339598, NP_001339599, NP_001339600, NP_001339601, NP_005004, NR_132751, XM…	nucleobindin 2	Q2L696, P80303, V9HW75	1.57742	11.0792	1.98253	0.0655195	0.378384	-4.16755
OGFR	11054	ENSG00000060491	NA	NM_007346, NP_031372	opioid growth factor receptor	Q9NZT2	1.50716	9.14612	1.98231	0.0655463	0.378384	-4.16788
MTIF2	4528	ENSG00000085760	NA	NM_001005369, NM_001321001, NM_001321002, NM_001321003, NM_001321004, NM_001321005, NM_002453, NP_001005369, NP_001307930, NP_001307931, NP_001307932, NP_001307933, NP_001307934, NP_002444, XM_005264335, XM_011532871, XM_017004162, XM_017004163, XM_017004164, XM_017004165, XM_017004166, XM_017004167, XP_005264392, XP_011531173, XP_016859651, XP_016859652, XP_016859653, XP_016859654, XP_016859655,…	mitochondrial translational initiation factor 2	P46199, Q6P1N2	1.2808	8.57418	1.98159	0.0656341	0.37842	-4.16898
ACACA	31	ENSG00000278540, ENSG00000275176	ENST00000616317, ENST00000612895, ENST00000614428, ENST00000619546, ENST00000617649, ENST00000614482, ENST00000618053, ENST00000613776, ENST00000618575, ENST00000619245, ENST00000614450, ENST00000612120, ENST00000613146, ENST00000612926, ENST00000615229, ENST00000621960, ENST00000614789, ENST00000617548, ENST00000616352, ENST00000614438, ENST00000612007, ENST00000614333, ENST00000618351, ENST0000…	NM_000664, NM_198834, NM_198835, NM_198836, NM_198837, NM_198838, NM_198839, NP_942131, NP_942133, NP_942134, NP_942135, NP_942136, XM_005257267, XM_006721853, XM_011524701, XM_011524703, XM_011524704, XM_017024553, XM_017024554, XM_017024555, XP_005257324, XP_006721916, XP_011523003, XP_011523005, XP_011523006, XP_016880042, XP_016880043, XP_016880044, XR_001752504	acetyl-CoA carboxylase alpha	B2ZZ90, Q13085, Q7Z5W8, A0A024R0Y2	1.32176	9.83868	1.98108	0.0656964	0.37842	-4.16976
PPP2R2A	5520	ENSG00000221914	ENST00000380737, ENST00000518254, ENST00000520329, ENST00000524169, ENST00000518397, ENST00000522535, ENST00000522150, ENST00000523473, ENST00000521095, ENST00000523925, ENST00000524099, ENST00000519636, ENST00000315985, ENST00000522482, ENST00000521557, ENST00000519439, ENST00000521484, ENST00000523964, ENST00000520438, ENST00000518215, ENST00000518890, ENST00000517754, ENST00000518208, ENST0000…	NM_001177591, NM_002717, NP_001171062, NP_002708, XM_005273559, XM_005273560, XM_011544565, XM_011544566, XM_011544567, XM_011544568, XM_011544569, XM_024447186, XM_024447187, XP_005273616, XP_005273617, XP_011542867, XP_011542868, XP_011542869, XP_011542870, XP_011542871, XP_024302954, XP_024302955, XR_002956638, XR_949430	protein phosphatase 2 regulatory subunit Balpha	P63151, A0A140VJT0	1.44886	11.0889	1.97864	0.0659942	0.379719	-4.17346
ZNF394	84124	ENSG00000160908	NA	NM_001345967, NM_001345968, NM_032164, NP_001332896, NP_001332897, NP_115540	zinc finger protein 394	Q53GI3	-1.31901	8.68553	-1.97671	0.0662305	0.380663	-4.17638
COX10	1352	ENSG00000006695	NA	NM_001303, NP_001294	COX10, heme A:farnesyltransferase cytochrome c oxidase assembly factor	Q12887	1.39053	8.96203	1.976	0.0663186	0.380753	-4.17747
ZNF212	7988	ENSG00000170260	ENST00000335870, ENST00000486371, ENST00000462724, ENST00000481584, ENST00000488917	NM_012256, NP_036388, XM_005250055, XM_011516581, XM_011516582, XM_017012646, XM_017012647, XM_017012648, XM_024446940, XP_005250112, XP_011514883, XP_011514884, XP_016868135, XP_016868136, XP_016868137, XP_024302708	zinc finger protein 212	A0A090N8N3, B3KQE6, Q9UDV6	1.67331	11.002	1.974	0.0665649	0.38175	-4.1805
PACS2	23241	ENSG00000179364	NA	NM_001100913, NM_001243127, NM_015197, NP_001094383, NP_001230056, NP_056012, XM_006720090, XM_006720091, XM_006720092, XM_017021105, XM_017021106, XM_017021107, XM_017021108, XM_017021109, XM_017021110, XM_017021111, XM_017021112, XP_006720153, XP_006720154, XP_006720155, XP_016876594, XP_016876595, XP_016876596, XP_016876597, XP_016876598, XP_016876599, XP_016876600, XP_016876601, XR_001750200	phosphofurin acidic cluster sorting protein 2	Q86VP3, Q8N7J0	-1.44169	8.95768	-1.97333	0.0666474	0.381807	-4.18151
GNA15	2769	ENSG00000060558	ENST00000262958, ENST00000592455, ENST00000586082	NM_002068, NP_002059	G protein subunit alpha 15	P30679	1.59993	8.83757	1.97201	0.0668109	0.382327	-4.18352
CBLN3	643866	ENSG00000139899	NA	NM_001039771, NP_001034860	cerebellin 3 precursor	Q6UW01	1.57203	10.2882	1.97047	0.0670014	0.382761	-4.18585
ARHGEF6	9459	ENSG00000129675	NA	NM_001306177, NM_004840, NP_001293106, NP_004831, XM_005262499, XM_011531412, XM_011531413, XM_011531414, XM_011531415, XM_011531416, XM_017029975, XP_005262556, XP_011529714, XP_011529715, XP_011529716, XP_011529717, XP_011529718, XP_016885464	Rac/Cdc42 guanine nucleotide exchange factor 6	B7Z3C7, Q15052, Q8N4Q3	1.64	10.2095	1.96984	0.0670808	0.382761	-4.18682
C2orf68	388969	ENSG00000168887	NA	NM_001013649, NP_001013671, XM_005264305, XM_024452879, XP_005264362, XP_024308647, XR_002959297	chromosome 2 open reading frame 68	L7T9J5, Q2NKX9	1.55472	9.42595	1.96964	0.067105	0.382761	-4.18711
PI4K2A	55361	ENSG00000155252	NA	NM_018425, NP_060895	phosphatidylinositol 4-kinase type 2 alpha	Q9BTU6	1.40181	9.794	1.96815	0.0672908	0.383405	-4.18937
MYBL1	4603	ENSG00000185697	NA	NM_001080416, NM_001144755, NM_001294282, NP_001073885, NP_001138227, NP_001281211, XM_011517533, XM_011517535, XM_017013455, XM_017013456, XM_017013457, XM_017013458, XM_017013459, XP_011515835, XP_011515837, XP_016868944, XP_016868945, XP_016868946, XP_016868947, XP_016868948	MYB proto-oncogene like 1	P10243, Q495G0	1.214	8.75757	1.96644	0.0675046	0.383573	-4.19196
CHST10	9486	ENSG00000115526	NA	NM_004854, NP_004845, XM_011512207, XM_011512208, XM_011512210, XM_011512211, XM_017005380, XM_017005381, XM_017005382, XM_017005383, XM_024453248, XP_011510509, XP_011510510, XP_011510512, XP_011510513, XP_016860869, XP_016860870, XP_016860871, XP_016860872, XP_024309016	carbohydrate sulfotransferase 10	O43529	1.3052	8.75765	1.96494	0.0676919	0.383573	-4.19423
GPA33	10223	ENSG00000143167	NA	NM_005814, NP_005805, XM_017000005, XP_016855494	glycoprotein A33	Q99795	-1.29306	9.08855	-1.96471	0.0677206	0.383573	-4.19457
HIST1H2BF	8343	ENSG00000277224	ENST00000356530	NM_003522, NP_003513	histone cluster 1 H2B family member f	B2R4S9, P62807	1.26383	8.59928	1.96412	0.0677949	0.383573	-4.19547
ELOVL2	54898	ENSG00000197977	ENST00000354666	NM_017770, NP_060240, XM_011514716, XM_011514717, XM_017010985, XP_011513018, XP_011513019, XP_016866474	ELOVL fatty acid elongase 2	A0A024QZV3, Q9NXB9	-1.43364	9.37917	-1.96383	0.0678318	0.383573	-4.19591
SLC25A42	284439	ENSG00000181035	NA	NM_001321544, NM_178526, NP_001308473, NP_848621, XM_005259861, XM_011527937, XM_017026670, XP_005259918, XP_011526239, XP_016882159	solute carrier family 25 member 42	A0A024R7K2, Q86VD7, Q8NHH2	1.24558	9.47864	1.96379	0.0678358	0.383573	-4.19596
ESYT1	23344	ENSG00000139641	NA	NM_001184796, NM_015292, NP_001171725, NP_056107	extended synaptotagmin 1	A0A024RB16, Q9BSJ8, A0A024RB17	1.42466	12.7157	1.9635	0.0678733	0.383573	-4.19641
NHP2	55651	ENSG00000145912	ENST00000274606, ENST00000314397, ENST00000502263, ENST00000514354, ENST00000511078, ENST00000510363	NM_001034833, NM_017838, NP_001030005, NP_060308	NHP2 ribonucleoprotein	J3QSY4, Q9NX24	1.45015	9.39129	1.96309	0.0679246	0.383573	-4.19703
DHX32	55760	ENSG00000089876	NA	NM_018180, NP_060650	DEAH-box helicase 32 (putative)	Q7L7V1	2.07964	10.4416	1.96267	0.0679768	0.383573	-4.19766
IFNGR1	3459	ENSG00000027697	NA	NM_000416, NP_000407, XM_006715470, XM_006715471, XM_011535793, XM_011535794, XM_017010827, XP_006715533, XP_006715534, XP_011534095, XP_011534096, XP_016866316	interferon gamma receptor 1	A0A0S2Z3Y2, P15260	1.24105	8.53283	1.96171	0.068098	0.383637	-4.19911
TEX2	55852	ENSG00000136478	ENST00000258991, ENST00000584498, ENST00000583097, ENST00000584379, ENST00000583501, ENST00000581812, ENST00000577489, ENST00000583922, ENST00000583738, ENST00000615733	NM_001288732, NM_001288733, NM_018469, NP_001275661, NP_001275662, NP_060939, XM_011524998, XM_011524999, XM_011525000, XM_017024846, XM_017024847, XP_011523300, XP_011523301, XP_011523302, XP_016880335, XP_016880336	testis expressed 2	Q8IWB9	1.85374	9.39029	1.96105	0.0681806	0.383637	-4.2001
HABP4	22927	ENSG00000130956	NA	NM_014282, NP_055097, XM_005251812, XM_017014484, XP_005251869, XP_016869973, XR_001746249	hyaluronan binding protein 4	Q5JVS0	1.29044	9.6083	1.96063	0.0682341	0.383637	-4.20074
HSFX1	100506164	ENSG00000171116	ENST00000370416	NM_016153, NP_057237	heat shock transcription factor family, X-linked 1	A0A140VK21, Q9UBD0	1.20425	8.98311	1.96	0.0683144	0.383637	-4.2017
SOX13	9580	ENSG00000143842	NA	NM_005686, NP_005677, XM_005245623, XP_005245680	SRY-box 13	Q9UN79	1.04673	8.66975	1.95969	0.0683529	0.383637	-4.20216
CRX	1406	ENSG00000105392	NA	NM_000554, NP_000545	cone-rod homeobox	O43186	-1.21444	8.7532	-1.95856	0.0684966	0.383637	-4.20388
HNRNPA2B1	3181	ENSG00000122566	NA	NM_002137, NM_031243, NP_002128, NP_112533, XM_005249729, XM_017012109, XM_017012110, XP_005249786, XP_016867598, XP_016867599, XR_001744662, XR_001744663, XR_001744664, XR_001744665, XR_001744666, XR_001744667, XR_001744668, XR_001744669, XR_001744670, XR_001744671, XR_001744672, XR_001744673, XR_001744674, XR_001744675, XR_002956424, XR_002956425, XR_242076, XR_242077, XR_428077	heterogeneous nuclear ribonucleoprotein A2/B1	P22626	1.37428	9.83184	1.95854	0.0684987	0.383637	-4.2039
PRTG	283659	ENSG00000166450	NA	NM_173814, NP_776175, XM_011521459, XM_011521460, XM_017022081, XM_017022082, XP_011519761, XP_011519762, XP_016877570, XP_016877571	protogenin	Q2VWP7	-1.18689	8.41968	-1.95627	0.0687864	0.384353	-4.20733
CD2BP2	10421	ENSG00000169217	ENST00000305596, ENST00000569466, ENST00000564525	NM_001243646, NM_006110, NP_001230575, NP_006101	CD2 cytoplasmic tail binding protein 2	A0A024QZC1, O95400	1.4456	9.76269	1.95532	0.0689082	0.384353	-4.20877
ARL16	339231	ENSG00000214087	ENST00000397498, ENST00000622299, ENST00000577142, ENST00000573392, ENST00000571082, ENST00000570910, ENST00000574938, ENST00000570561, ENST00000576135, ENST00000573569, ENST00000573715, ENST00000576914, ENST00000572704, ENST00000572937, ENST00000621051	NM_001040025, NM_001329608, NM_001329609, NP_001035114, NP_001316537, NP_001316538, NR_138058, NR_138059, NR_138060	ADP ribosylation factor like GTPase 16	Q0P5N6, I3L4Z7	-1.37634	13.5284	-1.95484	0.0689693	0.384353	-4.20949
CLEC16A	23274	ENSG00000038532	NA	NM_001243403, NM_015226, NP_001230332, NP_056041, XM_005255210, XM_005255211, XM_005255213, XM_005255214, XM_005255215, XM_005255216, XM_006720870, XM_011522434, XM_011522435, XM_011522436, XM_011522437, XM_011522438, XM_011522439, XM_011522440, XM_017023089, XM_017023090, XM_024450218, XM_024450219, XP_005255267, XP_005255268, XP_005255270, XP_005255271, XP_005255272, XP_005255273, XP_006720933,…	C-type lectin domain containing 16A	Q2KHT3	1.66324	11.9197	1.95421	0.0690491	0.384353	-4.21044
ERN2	10595	ENSG00000134398	NA	NM_001308220, NM_033266, NP_001295149, NP_150296, XM_011545708, XM_011545709, XM_011545711, XM_011545712, XM_011545713, XP_011544010, XP_011544011, XP_011544013, XP_011544014, XP_011544015, XR_950727	endoplasmic reticulum to nucleus signaling 2	A5YM46, A5YM65, E7ETG2, Q76MJ5	-1.30995	8.78418	-1.95395	0.069082	0.384353	-4.21083
A1BG	1	ENSG00000121410	NA	NM_130786, NP_570602	alpha-1-B glycoprotein	P04217, V9HWD8	-1.48072	9.17213	-1.95173	0.0693665	0.384353	-4.21418
GADD45B	4616	ENSG00000099860	ENST00000586759, ENST00000592937, ENST00000215631, ENST00000585359, ENST00000587345, ENST00000587887, ENST00000593043	NM_015675, NP_056490, XM_017026822, XP_016882311	growth arrest and DNA damage inducible beta	O75293, K7EPQ8	1.47387	12.0118	1.95147	0.0693992	0.384353	-4.21456
PACRGL	133015	ENSG00000163138	NA	NM_001130727, NM_001258345, NM_001258346, NM_001317849, NM_001330745, NM_001330746, NM_001330747, NM_001330748, NM_145048, NP_001124199, NP_001245274, NP_001245275, NP_001304778, NP_001317674, NP_001317675, NP_001317676, NP_001317677, NP_659485, NR_047661, NR_133933, XM_011513780, XM_011513784, XM_011513785, XM_011513786, XM_011513787, XM_011513788, XM_011513791, XM_011513792, XM_011513794, XM_01…	parkin coregulated like	Q8N7B6, A8K679, D6RGK2	-1.30158	9.26943	-1.95146	0.0694015	0.384353	-4.21459
ITPRIP	85450	ENSG00000148841	NA	NM_001272012, NM_001272013, NM_033397, NP_001258941, NP_001258942, NP_203755, XM_005270257, XP_005270314	inositol 1,4,5-trisphosphate receptor interacting protein	Q8IWB1	1.28347	10.1373	1.95038	0.069539	0.384353	-4.21621
SLC3A2	6520	ENSG00000168003	NA	NM_001012661, NM_001012662, NM_001012663, NM_001012664, NM_001013251, NM_002394, NP_001012680, NP_001012682, NP_001013269, NP_002385, NR_037193	solute carrier family 3 member 2	J3KPF3, P08195	1.24541	9.30707	1.95014	0.0695704	0.384353	-4.21657
COPS5	10987	ENSG00000121022	NA	NM_006837, NP_006828	COP9 signalosome subunit 5	A0A024R7W9, Q92905	1.75087	9.1475	1.94972	0.069624	0.384353	-4.2172
COQ5	84274	ENSG00000110871	NA	NM_032314, NP_115690, XM_006719639, XM_024449224, XP_006719702, XP_024304992	coenzyme Q5, methyltransferase	Q5HYK3	1.60983	10.1797	1.94969	0.0696287	0.384353	-4.21726
ACSM5	54988	ENSG00000183549	NA	NM_001324371, NM_001324372, NM_001324373, NM_017888, NP_001311300, NP_001311301, NP_001311302, NP_060358	acyl-CoA synthetase medium chain family member 5	Q6NUN0	-1.04578	8.67892	-1.94937	0.0696694	0.384353	-4.21773
NICN1	84276	ENSG00000145029	NA	NM_032316, NP_115692	nicolin 1	B2R7Q3, Q9BSH3	1.78356	12.6111	1.94919	0.0696931	0.384353	-4.21801
LRRC17	10234	ENSG00000128606	NA	NM_001031692, NM_005824, NP_001026862, NP_005815, XM_005250108, XP_005250165	leucine rich repeat containing 17	Q8N6Y2	1.19204	9.00545	1.94881	0.069742	0.384353	-4.21858
GTF2E2	2961	ENSG00000197265	ENST00000355904, ENST00000522833, ENST00000523499, ENST00000518599, ENST00000518445	NM_001348353, NM_002095, NP_001335282, NP_002086, XM_011544509, XM_011544510, XM_017013363, XM_017013364, XM_024447138, XP_011542811, XP_011542812, XP_016868852, XP_016868853, XP_024302906	general transcription factor IIE subunit 2	P29084	1.89604	11.8131	1.94839	0.069796	0.384353	-4.21922
ERCC2	2068	ENSG00000104884	NA	NM_000400, NM_001130867, NP_000391, NP_001124339, XM_011526611, XM_017026467, XP_011524913, XP_016881956, XR_001753633, XR_001753634	ERCC excision repair 2, TFIIH core complex helicase subunit	P18074	1.53889	9.34958	1.94755	0.0699042	0.384353	-4.22048
B2M	567	ENSG00000166710, ENSG00000273686	ENST00000617605, ENST00000633581, ENST00000631728, ENST00000631573, ENST00000632867, ENST00000633158, ENST00000631391, ENST00000631672, ENST00000631454, ENST00000632449, ENST00000631575, ENST00000633912, ENST00000633512, ENST00000619603	NM_004048, NP_004039, XM_005254549, XP_005254606, XR_002957658	beta-2-microglobulin	P61769	1.05331	9.96399	1.94715	0.0699559	0.384353	-4.22108
HNRNPL	3191	ENSG00000104824, ENSG00000282947	ENST00000634753, ENST00000635653, ENST00000634426, ENST00000634312, ENST00000634983, ENST00000635402, ENST00000635268, ENST00000634237, ENST00000634320, ENST00000635372, ENST00000635716, ENST00000634376, ENST00000635025, ENST00000635111	NM_001005335, NM_001533, NP_001005335, NP_001524, XM_011526888, XM_024451479, XM_024451480, XM_024451481, XM_024451482, XM_024451483, XP_011525190, XP_024307247, XP_024307248, XP_024307249, XP_024307250, XP_024307251, XR_243927	heterogeneous nuclear ribonucleoprotein L	P14866, Q6NTA2	1.61689	10.3424	1.94669	0.0700152	0.384353	-4.22177
UROS	7390	ENSG00000188690	NA	NM_000375, NM_001324036, NM_001324037, NM_001324038, NM_001324039, NP_000366, NP_001310965, NP_001310966, NP_001310967, NP_001310968, NR_136675, NR_136676, NR_136677, NR_136678, XM_005270140, XM_011540127, XM_017016611, XM_017016612, XM_024448154, XM_024448155, XP_005270197, XP_011538429, XP_016872100, XP_016872101, XP_024303922, XP_024303923, XR_001747196, XR_001747197, XR_002957009, XR_00295701…	uroporphyrinogen III synthase	A0A0S2Z4T8, P10746, A0A0S2Z5C5, Q5T3L8	1.49174	12.7274	1.94467	0.0702768	0.384974	-4.22481
NIPSNAP3B	55335	ENSG00000165028	NA	NM_018376, NP_060846, NR_130759, NR_130760, XM_011518839, XP_011517141, XR_001746344, XR_001746345, XR_428532	nipsnap homolog 3B	Q71RE8, Q9BS92, F2Z3L7	1.25647	8.53624	1.94396	0.0703685	0.384974	-4.22588
STAT6	6778	ENSG00000166888	NA	NM_001178078, NM_001178079, NM_001178080, NM_001178081, NM_003153, NP_001171549, NP_001171550, NP_001171551, NP_001171552, NP_003144, NR_033659, XM_011538703, XM_011538704, XM_011538705, XM_011538707, XM_011538708, XP_011537005, XP_011537006, XP_011537007, XP_011537009, XP_011537010	signal transducer and activator of transcription 6	P42226, A8K4S9, B4DQB3	1.88282	12.6772	1.94325	0.0704613	0.384974	-4.22695
APOC2	344	ENSG00000234906	ENST00000592257, ENST00000591597, ENST00000590360, ENST00000585786, ENST00000252490	NM_000483, NP_000474	apolipoprotein C2	A0A024R0T9, P02655	-1.26639	9.41208	-1.94324	0.0704627	0.384974	-4.22697
COMP	1311	ENSG00000105664	NA	NM_000095, NP_000086	cartilage oligomeric matrix protein	P49747	2.52094	10.6646	1.94299	0.0704943	0.384974	-4.22733
MTPAP	55149	ENSG00000107951	NA	NM_018109, NP_060579	mitochondrial poly(A) polymerase	Q9NVV4	-1.39488	8.97134	-1.94179	0.0706512	0.385227	-4.22915
GTPBP4	23560	ENSG00000107937	NA	NM_012341, NP_036473, XM_024447921, XP_024303689	GTP binding protein 4	D2CFK9, Q9BZE4	1.71584	10.9424	1.94151	0.0706872	0.385227	-4.22956
ZNF410	57862	ENSG00000119725	NA	NM_001242924, NM_001242926, NM_001242927, NM_001242928, NM_021188, NP_001229853, NP_001229855, NP_001229856, NP_001229857, NP_067011, NR_040251	zinc finger protein 410	Q86VK4, A0A024R691, Q53FM1	1.26307	9.1627	1.94036	0.0708378	0.385648	-4.23129
CHERP	10523	ENSG00000085872	NA	NM_006387, NP_006378	calcium homeostasis endoplasmic reticulum protein	Q8IWX8	1.42913	9.65163	1.93677	0.0713072	0.386717	-4.23668
KCNS1	3787	ENSG00000124134	ENST00000306117, ENST00000537075	NM_001322799, NM_002251, NP_001309728, NP_002242, XM_017027846, XP_016883335	potassium voltage-gated channel modifier subfamily S member 1	A2RUL8, Q96KK3	1.37115	9.36651	1.93574	0.0714434	0.386717	-4.23823
PRDM4	11108	ENSG00000110851	NA	NM_012406, NP_036538, XM_005268593, XM_024448807, XP_005268650, XP_024304575, XR_001748563, XR_001748564	PR/SET domain 4	A0A024RBM7, B3KPI0, Q9UKN5	1.41254	11.388	1.93539	0.0714894	0.386717	-4.23875
CHIC2	26511	ENSG00000109220	NA	NM_012110, NP_036242, XM_006714037, XM_011534382, XP_006714100, XP_011532684	cysteine rich hydrophobic domain 2	Q9UKJ5	1.51493	8.75838	1.93495	0.071547	0.386717	-4.23941
HIRIP3	8479	ENSG00000149929	NA	NM_001197323, NM_003609, NP_001184252, NP_003600	HIRA interacting protein 3	Q9BW71	1.71752	13.025	1.93482	0.0715639	0.386717	-4.2396
TIAM2	26230	ENSG00000146426	NA	NM_001010927, NM_012454, NP_001010927, NP_036586	T cell lymphoma invasion and metastasis 2	Q8IVF5, B3KW11	1.4336	9.18684	1.93476	0.0715721	0.386717	-4.2397
NTHL1	4913	ENSG00000065057	ENST00000219066, ENST00000561862, ENST00000565406, ENST00000566380, ENST00000562951, ENST00000568513, ENST00000567727, ENST00000561841, ENST00000562120, ENST00000623977	NM_001318193, NM_001318194, NM_002528, NP_001305122, NP_001305123, NP_002519, XM_017023253, XP_016878742	nth like DNA glycosylase 1	P78549, E5KTI5	1.2743	9.00689	1.93434	0.0716275	0.386717	-4.24033
EPDR1	54749	ENSG00000086289	NA	NM_001242946, NM_001242948, NM_017549, NP_001229875, NP_001229877, NP_060019	ependymin related 1	Q96J80, Q9UM22	1.21672	9.97699	1.93389	0.0716863	0.386717	-4.24099
MYH9	4627	ENSG00000100345	NA	NM_002473, NP_002464, XM_011530197, XM_017028803, XM_017028804, XM_017028805, XM_017028806, XP_011528499, XP_016884292, XP_016884293, XP_016884294, XP_016884295	myosin heavy chain 9	A0A024R1N1, P35579	1.22795	11.6972	1.93382	0.0716964	0.386717	-4.24111
PSMC5	5705	ENSG00000087191	NA	NM_001199163, NM_002805, NP_001186092, NP_002796, XM_024450840, XM_024450841, XP_024306608, XP_024306609, XR_934508	proteasome 26S subunit, ATPase 5	P62195, A0A140VJS3	1.40142	11.2903	1.93326	0.0717696	0.386717	-4.24194
VWA2	340706	ENSG00000165816	NA	NM_001272046, NM_001320804, NM_198496, NP_001258975, NP_001307733, XM_011539754, XM_017016177, XM_017016178, XM_017016179, XM_017016180, XM_017016181, XP_011538056, XP_016871666, XP_016871667, XP_016871668, XP_016871669, XP_016871670	von Willebrand factor A domain containing 2	Q5GFL6	-1.14486	8.82088	-1.93157	0.0719938	0.387263	-4.24448
MLLT6	4302	ENSG00000275023, ENSG00000275851	ENST00000620609, ENST00000621332, ENST00000620482, ENST00000611305, ENST00000614769, ENST00000618652, ENST00000615858, ENST00000612066, ENST00000619356, ENST00000615741, ENST00000615441, ENST00000616632, ENST00000618876, ENST00000633291, ENST00000631477, ENST00000632327, ENST00000632778, ENST00000634099, ENST00000633017, ENST00000634124, ENST00000632622, ENST00000633428	NM_005937, NP_005928	MLLT6, PHD finger containing	A0A087WW39, P55198	1.84914	12.2799	1.93139	0.0720182	0.387263	-4.24475
NOP10	55505	ENSG00000182117	ENST00000328848, ENST00000557912	NM_018648, NP_061118	NOP10 ribonucleoprotein	Q9NPE3	1.64643	12.3137	1.93051	0.072134	0.38749	-4.24606
ARMCX3	51566	ENSG00000102401	NA	NM_016607, NM_177947, NM_177948, NP_057691, NP_808816, NP_808817, XM_005262141, XP_005262198	armadillo repeat containing, X-linked 3	A0A024RCF9, Q9UH62	1.04521	9.16305	1.92857	0.0723918	0.388133	-4.24897
ZNF17	7565	ENSG00000186272	NA	NM_001330617, NM_006959, NP_001317546, NP_008890	zinc finger protein 17	P17021	1.74143	10.4854	1.9285	0.0724013	0.388133	-4.24907
NXT1	29107	ENSG00000132661	ENST00000254998	NM_013248, NP_037380, XM_011529230, XP_011527532	nuclear transport factor 2 like export factor 1	Q9UKK6	1.99031	12.0258	1.92781	0.0724931	0.38815	-4.2501
PPIC	5480	ENSG00000168938	ENST00000306442, ENST00000415659	NM_000943, NP_000934	peptidylprolyl isomerase C	P45877	2.13617	12.0371	1.92719	0.0725758	0.38815	-4.25103
IFITM3	10410	ENSG00000142089	NA	NM_021034, NP_066362, NR_049759	interferon induced transmembrane protein 3	Q01628	1.26785	13.0067	1.92682	0.072626	0.38815	-4.25159
GON4L	54856	ENSG00000116580	NA	NM_001037533, NM_001282856, NM_001282858, NM_001282860, NM_001282861, NM_032292, NP_001269785, NP_001269787, NP_001269789, NP_001269790, NP_115668, XM_005245284, XM_005245286, XM_006711393, XM_006711394, XM_011509658, XM_011509659, XP_005245341, XP_005245343, XP_006711456, XP_006711457, XP_011507960, XP_011507961	gon-4 like	Q3T8J9, A4PB67, Q14BN2, Q9H986, A4PB68	1.07696	9.38236	1.92608	0.0727241	0.38828	-4.25269
OXR1	55074	ENSG00000164830	NA	NM_001198532, NM_001198533, NM_001198534, NM_001198535, NM_018002, NM_181354, NP_001185461, NP_001185462, NP_001185463, NP_001185464, NP_060472, NP_851999, XM_006716595, XM_017013589, XM_017013590, XM_017013591, XM_017013592, XM_017013593, XM_017013594, XM_017013595, XM_017013596, XM_017013597, XM_017013598, XM_017013599, XM_017013600, XP_006716658, XP_016869078, XP_016869079, XP_016869080, XP_01…	oxidation resistance 1	Q8N573	2.01839	12.4922	1.92531	0.0728276	0.388438	-4.25385
SAFB	6294	ENSG00000160633	NA	NM_001201338, NM_001201339, NM_001201340, NM_001320571, NM_001320572, NM_002967, NP_001188267, NP_001188268, NP_001188269, NP_001307500, NP_001307501, NP_002958, XM_017027114, XM_017027115, XM_017027116, XM_017027117, XM_017027118, XP_016882603, XP_016882604, XP_016882605, XP_016882606, XP_016882607	scaffold attachment factor B	Q15424, B7Z2F6, B7ZLP5	1.66945	10.9421	1.92471	0.0729082	0.388475	-4.25475
SAC3D1	29901	ENSG00000168061	NA	NM_013299, NP_037431, XM_024448459, XP_024304227	SAC3 domain containing 1	F8WC89	1.27636	10.262	1.92374	0.0730385	0.388775	-4.2562
PLEKHH3	79990	ENSG00000068137	NA	NM_024927, NP_079203, NR_073573, NR_073574, XM_017025113, XM_017025114, XM_017025115, XM_017025116, XM_017025117, XM_017025118, XP_016880602, XP_016880603, XP_016880604, XP_016880605, XP_016880606, XP_016880607, XR_001752633, XR_429923, XR_934558, XR_934561	pleckstrin homology, MyTH4 and FERM domain containing H3	Q7Z736, X6R3U4	1.11096	10.1262	1.92212	0.0732553	0.389535	-4.25861
ASAP3	55616	ENSG00000088280, ENSG00000282854	ENST00000634513, ENST00000634561, ENST00000635693, ENST00000635461, ENST00000634705, ENST00000635198, ENST00000635167, ENST00000634883, ENST00000635442, ENST00000634459, ENST00000634548, ENST00000635351	NM_001143778, NM_017707, NP_001137250, NP_060177, XM_011541755, XM_017001685, XM_017001686, XM_017001687, XM_017001688, XM_017001689, XP_011540057, XP_016857174, XP_016857175, XP_016857176, XP_016857177, XP_016857178	ArfGAP with SH3 domain, ankyrin repeat and PH domain 3	Q8TDY4, A0A024RAB1, B4DRP2	2.07905	12.228	1.92077	0.0734381	0.389559	-4.26064
POLI	11201	ENSG00000101751	NA	NM_001351610, NM_001351611, NM_001351612, NM_001351613, NM_001351614, NM_001351615, NM_001351616, NM_001351617, NM_001351618, NM_001351619, NM_001351620, NM_001351621, NM_001351632, NM_007195, NP_001338539, NP_001338540, NP_001338541, NP_001338542, NP_001338543, NP_001338544, NP_001338545, NP_001338546, NP_001338547, NP_001338548, NP_001338549, NP_001338550, NP_001338561, NP_009126, NR_147257, XM…	DNA polymerase iota	Q9UNA4	1.27364	9.16221	1.92057	0.0734643	0.389559	-4.26093
POM121L4P	266697	NA	NA	NR_024592	POM121 transmembrane nucleoporin like 4, pseudogene	NA	-1.66847	8.93082	-1.92044	0.0734823	0.389559	-4.26113
UNC5A	90249	ENSG00000113763	NA	NM_133369, NP_588610, XM_006714927, XM_006714928, XM_011534686, XM_011534687, XP_006714990, XP_006714991, XP_011532988, XP_011532989	unc-5 netrin receptor A	Q6ZN44	1.62308	8.85289	1.91989	0.0735563	0.389559	-4.26195
QRFPR	84109	ENSG00000186867	NA	NM_198179, NP_937822, XM_017008693, XP_016864182	pyroglutamylated RFamide peptide receptor	Q96P65, F2Z3L3	-1.47411	9.28594	-1.91919	0.0736518	0.389673	-4.263
ZNF529	57711	ENSG00000186020	NA	NM_001145649, NM_001145650, NM_001321351, NM_001352272, NM_001352273, NM_020951, NP_001139121, NP_001139122, NP_001308280, NP_001339201, NP_001339202, NP_066002, NR_027239, XM_006723302, XM_006723304, XM_011527164, XM_011527165, XM_011527166, XM_011527169, XM_011527170, XM_017027039, XM_017027040, XM_017027042, XM_017027043, XM_017027045, XP_006723365, XP_006723367, XP_011525466, XP_011525467, XP…	zinc finger protein 529	Q6P280, A0A0C4DFR4	1.57831	10.4664	1.91857	0.0737354	0.389723	-4.26392
PGAP3	93210	ENSG00000161395	NA	NM_001291726, NM_001291728, NM_001291730, NM_001291732, NM_001291733, NM_033419, NP_001278655, NP_001278657, NP_001278659, NP_001278661, NP_001278662, NP_219487, XM_011525480, XM_011525481, XP_011523782, XP_011523783, XR_002958086, XR_934601	post-GPI attachment to proteins 3	Q96FM1, A8K0P7, J3QKU0	1.26337	9.05879	1.91784	0.0738345	0.38981	-4.26502
AKR7L	246181	ENSG00000211454	NA	NM_001145289, NM_001348421, NP_001335350, NR_040288, NR_040289, XR_002956168, XR_002956170	aldo-keto reductase family 7 like (gene/pseudogene)	Q8NHP1	-1.41154	8.65543	-1.91715	0.0739275	0.38981	-4.26604
RAD21	5885	ENSG00000164754	NA	NM_006265, NP_006256	RAD21 cohesin complex component	A0A024R9J0, O60216	1.15843	10.2164	1.91681	0.0739742	0.38981	-4.26655
POLA2	23649	ENSG00000014138	ENST00000265465, ENST00000527850, ENST00000532469, ENST00000532391, ENST00000527618, ENST00000525924, ENST00000533192, ENST00000534785	NM_002689, NP_002680, XM_011544877, XM_011544878, XM_011544879, XM_011544881, XM_017017452, XP_011543179, XP_011543180, XP_011543181, XP_011543183, XP_016872941	DNA polymerase alpha 2, accessory subunit	Q14181	1.9365	12.0262	1.91508	0.0742097	0.390218	-4.26913
DYRK4	8798	ENSG00000010219	NA	NM_001282285, NM_001282286, NM_003845, NP_001269214, NP_001269215, NP_003836, NR_104115	dual specificity tyrosine phosphorylation regulated kinase 4	D3JEN2, B4E1A4, Q9NR20	1.31341	9.05363	1.91487	0.0742374	0.390218	-4.26944
ACOX2	8309	ENSG00000168306	NA	NM_003500, NP_003491, XM_005265505, XM_006713340, XM_017007302, XM_024453786, XP_005265562, XP_006713403, XP_016862791, XP_024309554	acyl-CoA oxidase 2	Q99424	1.37978	8.67533	1.9146	0.0742743	0.390218	-4.26984
PLAU	5328	ENSG00000122861	NA	NM_001145031, NM_001319191, NM_002658, NP_001138503, NP_001306120, NP_002649, XM_011539866, XP_011538168	plasminogen activator, urokinase	P00749, Q59GZ8, B4DNJ4, A0A024QZM9	1.44107	9.53167	1.91376	0.074389	0.390294	-4.2711
RPF2	84154	ENSG00000197498	NA	NM_001289111, NM_032194, NP_001276040, NP_115570, XM_017011354, XP_016866843	ribosome production factor 2 homolog	Q9H7B2	1.42285	8.9864	1.91341	0.0744372	0.390294	-4.27162
RAF1	5894	ENSG00000132155	NA	NM_001354689, NM_001354690, NM_001354691, NM_001354692, NM_001354693, NM_001354694, NM_001354695, NM_002880, NP_001341618, NP_001341619, NP_001341620, NP_001341621, NP_001341622, NP_001341623, NP_001341624, NP_002871, NR_148940, NR_148941, NR_148942, XM_011533974, XM_017006966, XP_011532276, XP_016862455, XR_001740227	Raf-1 proto-oncogene, serine/threonine kinase	L7RRS6, P04049, A0A0S2Z4L5	1.91274	10.3033	1.91234	0.0745828	0.390668	-4.27321
SMG1	23049	ENSG00000157106	NA	NM_015092, NP_055907, XM_005255182, XM_005255183, XM_005255184, XM_011545769, XM_011545770, XM_017023066, XM_017023067, XM_024450198, XM_024450199, XP_005255239, XP_005255240, XP_005255241, XP_011544071, XP_011544072, XP_016878555, XP_016878556, XP_024305966, XP_024305967	SMG1, nonsense mediated mRNA decay associated PI3K related kinase	Q96Q15	1.40189	8.97494	1.91179	0.0746589	0.390678	-4.27404
ZC3HC1	51530	ENSG00000091732	NA	NM_001282190, NM_001282191, NM_016478, NP_001269119, NP_001269120, NP_057562, XM_005250403, XM_011516288, XM_011516289, XM_011516290, XM_017012287, XM_017012288, XM_024446792, XP_005250460, XP_011514590, XP_011514591, XP_011514592, XP_016867776, XP_016867777, XP_024302560	zinc finger C3HC-type containing 1	Q86WB0, C9J0I9	1.02665	12.9579	1.90966	0.0749505	0.391814	-4.2772
DEDD2	162989	ENSG00000160570	NA	NM_001270614, NM_001270615, NM_133328, NP_001257543, NP_001257544, NP_579874, NR_073046, NR_073047, NR_073048, NR_073049, NR_073050, NR_073051, NR_073052, XM_011526569, XM_011526571, XM_011526572, XM_017026402, XM_017026403, XM_024451400, XP_011524871, XP_011524873, XP_011524874, XP_016881891, XP_016881892, XP_024307168, XR_935758	death effector domain containing 2	Q8WXF8	1.20305	9.66302	1.90753	0.0752441	0.392804	-4.28038
SLC35B1	10237	ENSG00000121073	NA	NM_001278784, NM_005827, NP_001265713, NP_005818, XM_005256929, XM_006721632, XM_011524179, XM_011524180, XP_005256986, XP_006721695, XP_011522481, XP_011522482	solute carrier family 35 member B1	D3DTX1, P78383	1.15751	8.88	1.90669	0.0753596	0.392804	-4.28162
PDCL3	79031	ENSG00000115539	NA	NM_024065, NP_076970, XM_017004890, XP_016860379	phosducin like 3	Q9H2J4	1.47325	10.7193	1.90666	0.0753639	0.392804	-4.28167
IL11	3589	ENSG00000095752	ENST00000264563, ENST00000590625, ENST00000585513, ENST00000587093	NM_000641, NM_001267718, NP_000632, NP_001254647	interleukin 11	A8K3F7, P20809	-1.05322	8.85604	-1.90505	0.0755867	0.393251	-4.28407
DUSP28	285193	ENSG00000188542	ENST00000405954, ENST00000438823, ENST00000479788, ENST00000497221, ENST00000343217	NM_001033575, NP_001028747, XM_024452814, XP_024308582, XR_002959284, XR_002959285	dual specificity phosphatase 28	Q4G0W2	1.57814	9.66642	1.9046	0.0756489	0.393251	-4.28473
MGP	4256	ENSG00000111341	ENST00000539261, ENST00000545199, ENST00000228938, ENST00000507170	NM_000900, NM_001190839, NP_000891, NP_001177768	matrix Gla protein	A0A024RAX0, P08493	1.75855	10.5951	1.90411	0.0757171	0.393251	-4.28546
STX8	9482	ENSG00000170310	NA	NM_004853, NP_004844, NR_033656, XM_011524079, XP_011522381, XR_934120	syntaxin 8	Q9UNK0	-1.46252	9.20823	-1.90341	0.0758141	0.393251	-4.2865
SLC9A1	6548	ENSG00000090020	NA	NM_003047, NP_003038, NR_046474, XM_011542021, XP_011540323	solute carrier family 9 member A1	B2RAH2, P19634	1.36973	11.0233	1.90334	0.0758237	0.393251	-4.28661
SERPINH1	871	ENSG00000149257	NA	NM_001207014, NM_001235, NP_001193943, NP_001226, XM_011545327, XM_024448756, XP_011543629, XP_024304524	serpin family H member 1	A0A024R5K8, A8K259, P50454	1.31712	10.5071	1.90269	0.0759142	0.393333	-4.28757
IFI30	10437	ENSG00000216490	ENST00000597802, ENST00000407280, ENST00000600463	NM_006332, NP_006323	IFI30, lysosomal thiol reductase	A0A024R7N7, P13284	1.86686	9.32656	1.90214	0.0759896	0.393336	-4.28838
SPTY2D1	144108	ENSG00000179119	NA	NM_194285, NP_919261, XM_011519919, XP_011518221	SPT2 chromatin protein domain containing 1	Q68D10	1.3499	8.85209	1.90138	0.0760966	0.393502	-4.28952
STT3A	3703	ENSG00000134910	NA	NM_001278503, NM_001278504, NM_152713, NP_001265432, NP_001265433, NP_689926, XM_011542807, XP_011541109, XR_001747860	STT3A, catalytic subunit of the oligosaccharyltransferase complex	P46977	1.44111	8.99422	1.90076	0.0761819	0.393557	-4.29043
BZW2	28969	ENSG00000136261	NA	NM_001159767, NM_014038, NP_001153239, NP_054757, NR_027624, XM_006715706, XM_006715707, XM_006715708, XM_024446735, XP_006715769, XP_006715770, XP_006715771, XP_024302503	basic leucine zipper and W2 domains 2	A0A024RA42, Q9Y6E2	2.0612	10.5645	1.89931	0.0763851	0.393666	-4.29259
PSMF1	9491	ENSG00000125818	NA	NM_001323407, NM_001323408, NM_001323409, NM_001323410, NM_006814, NM_178578, NM_178579, NP_001310336, NP_001310337, NP_001310338, NP_001310339, NP_006805, NP_848693, XM_024452019, XP_024307787	proteasome inhibitor subunit 1	B4DXW9, Q92530, Q5QPM7, A0A140VJT2	1.05408	9.14424	1.89797	0.0765721	0.393666	-4.29457
RYR1	6261	ENSG00000196218	NA	NM_000540, NM_001042723, NP_000531, NP_001036188, XM_006723317, XM_006723319, XM_011527205, XP_006723380, XP_006723382, XP_011525507, XR_001753735	ryanodine receptor 1	P21817	-1.43643	9.05634	-1.89778	0.0765994	0.393666	-4.29486
MSTO2P	100129405	NA	NA	NR_024117	misato family member 2, pseudogene	NA	-1.505	9.18586	-1.89697	0.0767119	0.393666	-4.29605
PANX2	56666	ENSG00000073150	NA	NM_001160300, NM_052839, NP_001153772, NP_443071, NR_027691	pannexin 2	Q96RD6, B3KTT7, Q495U3	1.25178	10.0064	1.89663	0.0767606	0.393666	-4.29657
IGFBP3	3486	ENSG00000146674	NA	NM_000598, NM_001013398, NP_000589, NP_001013416	insulin like growth factor binding protein 3	B3KPF0, P17936	1.20731	9.1118	1.89628	0.0768093	0.393666	-4.29708
ZKSCAN2	342357	ENSG00000155592	NA	NM_001012981, NP_001012999, XM_017023200, XP_016878689	zinc finger with KRAB and SCAN domains 2	Q63HK3	-1.27496	10.0003	-1.89581	0.0768752	0.393666	-4.29778
TOP2A	7153	ENSG00000131747	NA	NM_001067, NP_001058, XM_005257632, XM_011525165, XP_005257689, XP_011523467	DNA topoisomerase II alpha	P11388	2.25235	10.3038	1.89578	0.0768798	0.393666	-4.29783
ARHGDIA	396	ENSG00000141522	NA	NM_001185077, NM_001185078, NM_001301240, NM_001301241, NM_001301242, NM_001301243, NM_004309, NP_001172006, NP_001172007, NP_001288169, NP_001288170, NP_001288171, NP_001288172, NP_004300, NR_125441, XM_011523574, XP_011521876	Rho GDP dissociation inhibitor alpha	P52565, V9HWE8, J3QQX2	1.2971	9.76301	1.89476	0.0770223	0.393666	-4.29933
MPRIP	23164	ENSG00000133030	NA	NM_015134, NM_201274, NP_055949, NP_958431, XM_005256563, XM_005256564, XM_011523761, XM_011523762, XM_011523763, XM_011523764, XM_011523765, XM_011523766, XM_011523767, XM_017024393, XP_005256620, XP_005256621, XP_011522063, XP_011522064, XP_011522065, XP_011522066, XP_011522067, XP_011522068, XP_011522069, XP_016879882	myosin phosphatase Rho interacting protein	Q6WCQ1, Q8N236	1.02207	9.16319	1.89379	0.0771591	0.393666	-4.30077
RAP1B	5908	ENSG00000127314	NA	NM_001010942, NM_001251917, NM_001251918, NM_001251921, NM_001251922, NM_015646, NP_001010942, NP_001238846, NP_001238847, NP_001238850, NP_001238851, NP_056461	RAP1B, member of RAS oncogene family	A0A024RB87, P61224, B7ZAY2	1.05136	9.04119	1.89359	0.0771873	0.393666	-4.30106
CADM4	199731	ENSG00000105767	ENST00000222374, ENST00000593506	NM_145296, NP_660339, XM_005258620, XM_017026452, XP_005258677, XP_016881941	cell adhesion molecule 4	Q8NFZ8	-1.36833	9.26965	-1.89342	0.0772113	0.393666	-4.30131
SCRN1	9805	ENSG00000136193	NA	NM_001145513, NM_001145514, NM_001145515, NM_014766, NP_001138985, NP_001138986, NP_001138987, NP_055581, XM_024447007, XP_024302775	secernin 1	A0A090N7T9, Q12765, A0A024RA21	1.51116	9.96136	1.89245	0.0773486	0.393666	-4.30275
OR7E91P	79315	ENSG00000205847	ENST00000642062, ENST00000400027	NR_002185	olfactory receptor family 7 subfamily E member 91 pseudogene	NA	-1.88034	9.59389	-1.89197	0.0774161	0.393666	-4.30346
BACE2	25825	ENSG00000182240	NA	NM_012105, NM_138991, NM_138992, NP_036237, NP_620476, NP_620477, XM_017028314, XP_016883803	beta-site APP-cleaving enzyme 2	Q9Y5Z0	1.28959	10.1717	1.89173	0.0774505	0.393666	-4.30382
MNT	4335	ENSG00000070444	NA	NM_020310, NP_064706, XM_011523868, XM_011523869, XM_017024654, XM_024450758, XM_024450759, XP_011522170, XP_011522171, XP_016880143, XP_024306526, XP_024306527	MAX network transcriptional repressor	Q99583	1.19028	13.1325	1.89067	0.0776012	0.393666	-4.3054
MXD1	4084	ENSG00000059728	NA	NM_001202513, NM_001202514, NM_002357, NP_001189442, NP_001189443, NP_002348	MAX dimerization protein 1	B7ZLI7, Q05195	1.1369	8.56068	1.88989	0.0777114	0.393666	-4.30655
LRRC28	123355	ENSG00000168904	NA	NM_001284400, NM_001321675, NM_001321676, NM_001321677, NM_001321678, NM_001321679, NM_001321680, NM_144598, NP_001271329, NP_001308604, NP_001308605, NP_001308606, NP_001308607, NP_001308608, NP_001308609, NP_653199, NR_135753, NR_135754, NR_135755, NR_135756, NR_135757, NR_135758, NR_135759, XM_006720389, XM_011521218, XM_011521220, XM_011521221, XM_017021914, XP_006720452, XP_011519520, XP_011…	leucine rich repeat containing 28	A0A024RC88, Q86X40, B4DHL3, Q8NB41	-1.6342	11.2637	-1.88976	0.0777292	0.393666	-4.30673
PRPSAP1	5635	ENSG00000161542	NA	NM_001330503, NM_002766, NP_001317432, NP_002757, XM_024450837, XP_024306605, XR_001752566	phosphoribosyl pyrophosphate synthetase associated protein 1	B4DP31, Q14558	1.74403	10.3754	1.88628	0.078225	0.393666	-4.31188
SCARNA10	692148	ENSG00000239002	NA	NR_004387	small Cajal body-specific RNA 10	NA	-1.42868	9.43383	-1.88593	0.0782755	0.393666	-4.3124
DDX50	79009	ENSG00000107625	NA	NM_024045, NP_076950, XM_005270148, XM_011540144, XM_017016626, XM_017016627, XM_017016628, XM_017016630, XM_024448162, XP_005270205, XP_011538446, XP_016872115, XP_016872116, XP_016872117, XP_016872119, XP_024303930	DExD-box helicase 50	Q9BQ39	1.62118	10.8385	1.88494	0.0784164	0.393666	-4.31386
ADPRHL2	54936	ENSG00000116863	NA	NM_017825, NP_060295, XM_011541636, XP_011539938	ADP-ribosylhydrolase like 2	Q9NX46, B7ZAN4	-1.11339	9.13924	-1.88466	0.0784564	0.393666	-4.31427
SH3GL1	6455	ENSG00000141985	ENST00000269886, ENST00000598564, ENST00000417295, ENST00000593591, ENST00000598230, ENST00000598219	NM_001199943, NM_001199944, NM_003025, NP_001186872, NP_001186873, NP_003016, XM_011528183, XM_017027146, XP_011526485, XP_016882635	SH3 domain containing GRB2 like 1, endophilin A2	Q99961, Q6FGM0	1.59422	13.1731	1.88459	0.078467	0.393666	-4.31438
UBE2F	140739	ENSG00000184182	NA	NM_001278305, NM_001278306, NM_001278307, NM_001278308, NM_080678, NP_001265234, NP_001265235, NP_001265236, NP_001265237, NP_542409, NR_103498, NR_103499, NR_103500	ubiquitin conjugating enzyme E2 F (putative)	Q969M7	1.47565	13.3218	1.88449	0.0784815	0.393666	-4.31453
C18orf21	83608	ENSG00000141428	NA	NM_001201474, NM_001201475, NM_001201476, NM_031446, NP_001188403, NP_001188404, NP_001188405, NP_113634, XM_005258364, XP_005258421	chromosome 18 open reading frame 21	Q32NC0, W4VSQ2, A0A087X0E7	1.22416	8.81043	1.8839	0.0785662	0.393666	-4.31541
FAM131A	131408	ENSG00000175182	NA	NM_001171093, NM_144635, NP_001164564, NP_653236, XM_005247113, XM_005247114, XM_011512413, XP_005247170, XP_005247171, XP_011510715	family with sequence similarity 131 member A	Q6UXB0	1.42327	9.95998	1.88381	0.0785779	0.393666	-4.31553
TRMT1	55621	ENSG00000104907	NA	NM_001136035, NM_001142554, NM_001351760, NM_001351761, NM_001351762, NM_017722, NP_001129507, NP_001136026, NP_001338689, NP_001338690, NP_001338691, NP_060192, XM_024451587, XM_024451588, XM_024451589, XM_024451590, XM_024451591, XM_024451592, XM_024451593, XP_024307355, XP_024307356, XP_024307357, XP_024307358, XP_024307359, XP_024307360, XP_024307361, XR_002958328, XR_002958329	tRNA methyltransferase 1	A0A024R7I5, Q9NXH9	1.7373	11.3105	1.88367	0.0785985	0.393666	-4.31574
TMEM17	200728	ENSG00000186889	ENST00000335390, ENST00000479763, ENST00000494919	NM_198276, NP_938017, XM_011532693, XM_011532694, XM_024452749, XM_024452750, XP_011530995, XP_011530996, XP_024308517, XP_024308518	transmembrane protein 17	Q86X19	-1.1512	8.95382	-1.88239	0.0787826	0.393666	-4.31763
SNORD2	619567	ENSG00000238942	NA	NR_002587	small nucleolar RNA, C/D box 2	NA	-1.55447	9.61819	-1.88226	0.0788016	0.393666	-4.31783
RAB2B	84932	ENSG00000129472	NA	NM_001163380, NM_032846, NP_001156852, NP_116235, NR_028074, XM_017021710, XM_017021712, XP_016877199, XP_016877201	RAB2B, member RAS oncogene family	B4DUD4, Q8WUD1	1.71345	11.6921	1.88181	0.0788658	0.393666	-4.31849
ZMYM1	79830	ENSG00000197056	ENST00000417119, ENST00000359858, ENST00000466390, ENST00000488455, ENST00000475654, ENST00000373329, ENST00000373330, ENST00000476269, ENST00000463393, ENST00000611874	NM_001289088, NM_001289089, NM_001289090, NM_001289091, NM_001319955, NM_024772, NP_001276017, NP_001276018, NP_001276019, NP_001276020, NP_001306884, NP_079048, XM_011542163, XM_011542165, XM_011542166, XM_017002358, XM_017002359, XM_017002360, XM_024449822, XM_024449823, XM_024449824, XM_024449825, XM_024449827, XM_024449828, XM_024449833, XP_011540465, XP_011540467, XP_011540468, XP_016857847,…	zinc finger MYM-type containing 1	A0A1B0GXA6, Q5SVZ6, Q9H5R2, B4DSJ9	1.4063	10.4209	1.88157	0.0788998	0.393666	-4.31884
KLF7	8609	ENSG00000118263	NA	NM_001270942, NM_001270943, NM_001270944, NM_003709, NP_001257871, NP_001257872, NP_001257873, NP_003700, NR_073108, XM_005246926, XM_006712815, XM_011512072, XM_011512073, XM_011512074, XM_011512075, XM_017005161, XM_017005162, XM_017005163, XM_017005164, XM_024453196, XP_005246983, XP_006712878, XP_011510374, XP_011510375, XP_011510376, XP_011510377, XP_016860650, XP_016860651, XP_016860652, XP…	Kruppel like factor 7	O75840, A0A024R3X8	-1.12688	8.71271	-1.88099	0.0789838	0.393666	-4.3197
NFIX	4784	ENSG00000008441	NA	NM_001271043, NM_001271044, NM_002501, NP_001257972, NP_001257973, NP_002492, XM_005259917, XM_005259918, XM_005259919, XM_005259920, XM_006722760, XM_011528040, XM_017026837, XP_005259974, XP_005259975, XP_005259976, XP_005259977, XP_006722823, XP_011526342, XP_016882326	nuclear factor I X	B4DHW2, Q14938, D2DXM9	1.80584	11.93	1.88028	0.0790853	0.393666	-4.32074
SATB1	6304	ENSG00000182568	NA	NM_001131010, NM_001195470, NM_001322871, NM_001322872, NM_001322873, NM_001322874, NM_001322875, NM_001322876, NM_002971, NP_001124482, NP_001182399, NP_001309800, NP_001309801, NP_001309802, NP_001309803, NP_001309804, NP_001309805, NP_002962, XM_011533988, XM_011533989, XM_011533990, XP_011532290, XP_011532291, XP_011532292	SATB homeobox 1	A0A024R2H1, Q01826	-1.28247	8.63717	-1.88023	0.0790927	0.393666	-4.32081
TFB1M	51106	ENSG00000029639	NA	NM_001350501, NM_001350502, NM_016020, NP_001337430, NP_001337431, NP_057104, NR_146725, XM_011535870, XM_011535871, XM_011535872, XM_011535873, XM_017010917, XP_011534172, XP_011534173, XP_011534174, XP_011534175, XP_016866406, XR_001743453, XR_942460	transcription factor B1, mitochondrial	E5KTM5, Q8WVM0	1.07181	8.66258	1.88013	0.0791079	0.393666	-4.32097
RPLP1	6176	ENSG00000137818	NA	NM_001003, NM_213725, NP_000994, NP_998890	ribosomal protein lateral stalk subunit P1	A0A024R608, P05386	1.27218	9.65237	1.88001	0.0791246	0.393666	-4.32114
RNF40	9810	ENSG00000103549	NA	NM_001207033, NM_001207034, NM_001286572, NM_014771, NP_001193962, NP_001193963, NP_001273501, NP_055586, XM_011545997, XM_024450500, XP_011544299, XP_024306268	ring finger protein 40	A8K6K1, O75150, A0A024QZG0	1.3831	9.55419	1.87996	0.079132	0.393666	-4.32121
PPP1CC	5501	ENSG00000186298	NA	NM_001244974, NM_002710, NP_001231903, NP_002701, XM_011538504, XM_011538505, XP_011536806, XP_011536807	protein phosphatase 1 catalytic subunit gamma	P36873, A0A024RBP2	1.52041	9.00758	1.87935	0.0792205	0.393666	-4.32212
IQGAP1	8826	ENSG00000140575	NA	NM_003870, NP_003861, XR_001751409	IQ motif containing GTPase activating protein 1	A0A024RC65, P46940	1.15077	9.41358	1.87896	0.0792761	0.393666	-4.32269
SMA4	11039	NA	NA	NM_006780, NM_021652, NR_024054, NR_029426, XR_002958912	glucuronidase beta pseudogene	NA	-1.22267	8.78777	-1.87762	0.0794702	0.393666	-4.32466
LDLR	3949	ENSG00000130164	NA	NM_000527, NM_001195798, NM_001195799, NM_001195800, NM_001195802, NM_001195803, NP_000518, NP_001182727, NP_001182728, NP_001182729, NP_001182732, XM_011528010, XP_011526312, XR_001753685, XR_001753686	low density lipoprotein receptor	A0A024R7D5, P01130	1.30046	10.8482	1.87758	0.079476	0.393666	-4.32472
HLA-DRB5	3127	ENSG00000198502	ENST00000374975	NM_002125, NP_002116, XM_011514562, XP_011512864	major histocompatibility complex, class II, DR beta 5	Q30154	1.56088	8.99461	1.87735	0.07951	0.393666	-4.32507
USP11	8237	ENSG00000102226	ENST00000377107, ENST00000478596, ENST00000469080, ENST00000377080, ENST00000377078, ENST00000489111, ENST00000489030, ENST00000480104, ENST00000488848, ENST00000497179, ENST00000467378, ENST00000218348	NM_004651, NP_004642, XM_005272674, XM_011543988, XP_005272731, XP_011542290	ubiquitin specific peptidase 11	P51784, B4DGK3	1.40934	10.0093	1.87663	0.079614	0.393666	-4.32613
TAF7	6879	ENSG00000178913	ENST00000624699, ENST00000313368, ENST00000624761	NM_005642, NP_005633	TATA-box binding protein associated factor 7	Q15545	1.32882	10.8423	1.87657	0.0796225	0.393666	-4.32621
SNORD35B	84546	ENSG00000200530	NA	NR_001285	small nucleolar RNA, C/D box 35B	NA	-1.54408	9.42732	-1.87625	0.0796687	0.393666	-4.32668
CLPTM1	1209	ENSG00000104853	NA	NM_001199468, NM_001282175, NM_001282176, NM_001294, NP_001269104, NP_001269105, NP_001285	CLPTM1, transmembrane protein	O96005, A0A0S2Z3H2	1.6742	10.7935	1.87582	0.0797313	0.393666	-4.32732
PUF60	22827	ENSG00000179950, ENSG00000274081	ENST00000632872, ENST00000632796, ENST00000631439, ENST00000632444, ENST00000633206, ENST00000634206, ENST00000633672, ENST00000632993, ENST00000632477, ENST00000632085, ENST00000633177, ENST00000632840, ENST00000633617, ENST00000632036, ENST00000631813, ENST00000633797, ENST00000632399, ENST00000632414, ENST00000632769, ENST00000631628, ENST00000633663, ENST00000632152, ENST00000620341, ENST0000…	NM_001136033, NM_001271096, NM_001271097, NM_001271098, NM_001271099, NM_001271100, NM_014281, NM_078480, NP_001129505, NP_001258025, NP_001258026, NP_001258027, NP_001258028, NP_001258029, NP_055096, NP_510965, XM_011516930, XM_017013234, XM_017013235, XM_017013236, XM_017013237, XM_017013238, XM_017013239, XM_017013240, XM_024447098, XM_024447099, XM_024447100, XM_024447101, XM_024447102, XM_02…	poly(U) binding splicing factor 60	Q9UHX1	1.93183	13.3679	1.87552	0.0797754	0.393666	-4.32776
ZNF143	7702	ENSG00000166478	ENST00000531943, ENST00000396604, ENST00000396602, ENST00000530463, ENST00000533542, ENST00000532577, ENST00000396597, ENST00000438144, ENST00000496276, ENST00000526657, ENST00000299606, ENST00000534265, ENST00000412390, ENST00000414370, ENST00000417726, ENST00000527597, ENST00000447186, ENST00000532305	NM_001282656, NM_001282657, NM_003442, NP_001269585, NP_001269586, NP_003433, XM_005253121, XM_005253122, XM_005253127, XM_011520349, XM_017018252, XM_017018253, XM_017018254, XM_017018255, XM_017018256, XP_005253178, XP_005253179, XP_005253184, XP_011518651, XP_016873741, XP_016873742, XP_016873743, XP_016873744, XP_016873745	zinc finger protein 143	P52747	-1.37785	9.55428	-1.87537	0.0797961	0.393666	-4.32797
ZNF773	374928	ENSG00000152439	NA	NM_001304334, NM_001304335, NM_001304336, NM_001304337, NM_198542, NP_001291263, NP_001291264, NP_001291265, NP_001291266, NP_940944, NR_130705	zinc finger protein 773	Q6PK81, M0QYZ8	-1.37175	9.32865	-1.87421	0.079965	0.39398	-4.32968
NLRX1	79671	ENSG00000160703	NA	NM_001282143, NM_001282144, NM_001282358, NM_024618, NM_170722, NP_001269072, NP_001269073, NP_001269287, NP_078894, XM_005271669, XM_005271670, XM_005271671, XM_005271672, XM_006718904, XM_011542980, XM_017018294, XP_005271726, XP_005271727, XP_005271728, XP_005271729, XP_006718967, XP_011541282, XP_016873783	NLR family member X1	Q86UT6	1.06288	9.32986	1.87391	0.0800097	0.39398	-4.33014
ZFAND5	7763	ENSG00000107372	NA	NM_001102420, NM_001102421, NM_001278243, NM_001278244, NM_001278245, NM_006007, NP_001095890, NP_001095891, NP_001265172, NP_001265173, NP_001265174, NP_005998, XM_024447665, XP_024303433	zinc finger AN1-type containing 5	A0A024R219, O76080	1.90162	11.8148	1.87201	0.0802863	0.394247	-4.33293
TRAM1	23471	ENSG00000067167	ENST00000521425, ENST00000262213, ENST00000521049, ENST00000520700, ENST00000518678	NM_001317804, NM_001317805, NM_014294, NP_001304733, NP_001304734, NP_055109, XM_017013266, XM_017013267, XP_016868755, XP_016868756	translocation associated membrane protein 1	Q15629, G3XAN4, Q6FHL3	1.85119	11.4693	1.87172	0.0803284	0.394247	-4.33335
CRTAP	10491	ENSG00000170275	NA	NM_006371, NP_006362	cartilage associated protein	O75718	1.32977	9.83549	1.87172	0.0803288	0.394247	-4.33335
SLC43A2	124935	ENSG00000167703, ENSG00000278550	ENST00000634102, ENST00000612931, ENST00000382147, ENST00000632441, ENST00000633495, ENST00000616586, ENST00000632428, ENST00000633994, ENST00000634196, ENST00000633255, ENST00000631603, ENST00000632084, ENST00000613070	NM_001284498, NM_001284499, NM_001321364, NM_001321365, NM_152346, NP_001271427, NP_001271428, NP_001308293, NP_001308294, NP_689559, XM_017024177, XM_017024178, XM_017024179, XP_016879666, XP_016879667, XP_016879668, XR_933972	solute carrier family 43 member 2	Q8N370	1.48481	9.26758	1.87148	0.0803637	0.394247	-4.33371
BRIP1	83990	ENSG00000136492	ENST00000259008, ENST00000577598, ENST00000584322, ENST00000583837, ENST00000579028, ENST00000577913	NM_032043, NP_114432, XM_011525332, XM_011525333, XM_011525334, XM_011525335, XM_011525336, XM_011525337, XM_011525338, XM_011525339, XM_011525340, XM_011525341, XM_017025200, XM_017025201, XM_017025202, XM_017025203, XP_011523634, XP_011523635, XP_011523636, XP_011523637, XP_011523638, XP_011523639, XP_011523640, XP_011523641, XP_011523642, XP_011523643, XP_016880689, XP_016880690, XP_016880691,…	BRCA1 interacting protein C-terminal helicase 1	A0A024QZ45, Q9BX63	-1.39491	9.22874	-1.87081	0.0804623	0.394363	-4.3347
PPWD1	23398	ENSG00000113593	NA	NM_001278926, NM_001278927, NM_001278929, NM_015342, NP_001265855, NP_001265856, NP_001265858, NP_056157, XM_005248474, XM_006714583, XM_017009286, XP_005248531, XP_006714646, XP_016864775	peptidylprolyl isomerase domain and WD repeat containing 1	B4DT22, F5H7P7, Q96BP3, B4DP34	1.12314	8.51544	1.86949	0.0806552	0.394553	-4.33663
SASS6	163786	ENSG00000156876	ENST00000287482, ENST00000462159	NM_001304829, NM_194292, NP_001291758, NP_919268, XM_017000486, XP_016855975	SAS-6 centriolar assembly protein	Q495U0, Q6UVJ0, B4DYM7	1.10124	8.93299	1.86948	0.0806564	0.394553	-4.33664
CA9	768	ENSG00000107159	NA	NM_001216, NP_001207, XR_001746374, XR_428428	carbonic anhydrase 9	A0A0S2Z3D0, Q16790	2.14985	9.36164	1.86887	0.0807456	0.394553	-4.33754
OSBP2	23762	ENSG00000184792	NA	NM_001003812, NM_001282738, NM_001282739, NM_001282740, NM_001282741, NM_001282742, NM_030758, NP_001269667, NP_001269668, NP_001269669, NP_001269670, NP_001269671, NP_110385	oxysterol binding protein 2	Q969R2	1.39668	8.72891	1.8685	0.0808013	0.394553	-4.33809
ST6GALNAC6	30815	ENSG00000160408	NA	NM_001286999, NM_001287000, NM_001287001, NM_001287002, NM_001287003, NM_013443, NP_001273928, NP_001273929, NP_001273930, NP_001273931, NP_001273932, NP_038471, NR_104629, XM_011518610, XM_011518611, XM_017014659, XM_017014660, XM_017014661, XM_017014662, XM_017014663, XM_017014664, XM_017014665, XM_017014666, XM_017014667, XP_011516912, XP_011516913, XP_016870148, XP_016870149, XP_016870150, XP…	ST6 N-acetylgalactosaminide alpha-2,6-sialyltransferase 6	Q969X2, A0A024R8C6, B4DU80, F6SGE3, A0A0S2Z5G9	1.15313	9.31256	1.86654	0.0810889	0.395386	-4.34097
SLC35B4	84912	ENSG00000205060	NA	NM_032826, NP_116215, XM_011516645, XP_011514947, XR_001744887, XR_001744888, XR_001744889, XR_001744890	solute carrier family 35 member B4	Q969S0	1.43841	10.1678	1.86632	0.0811222	0.395386	-4.3413
ATOX1	475	ENSG00000177556	NA	NM_004045, NP_004036	antioxidant 1 copper chaperone	O00244	1.76703	13.3939	1.86547	0.0812477	0.395631	-4.34255
PANX1	24145	ENSG00000110218	ENST00000227638, ENST00000436171	NM_015368, NP_056183, XM_011542734, XM_017017464, XP_011541036, XP_016872953	pannexin 1	A0A024R397, Q96RD7	-1.3331	9.52744	-1.86298	0.081616	0.396499	-4.3462
TAF1D	79101	ENSG00000166012	NA	NM_024116, NP_077021, NR_146090, NR_146091	TATA-box binding protein associated factor, RNA polymerase I subunit D	A0A024R3A9, Q9H5J8	0.967146	9.82465	1.86268	0.0816604	0.396499	-4.34664
DYNLRB2	83657	ENSG00000168589	NA	NM_001305017, NM_130897, NP_001291946, NP_570967, NR_130942, NR_130943, XM_006721295, XM_006721296, XM_011523370, XP_006721358, XP_006721359, XP_011521672	dynein light chain roadblock-type 2	H3BQI1, A0A140VJH9, Q8TF09	1.33295	9.4505	1.86197	0.0817657	0.396499	-4.34768
BLVRA	644	ENSG00000106605	NA	NM_000712, NM_001253823, NP_000703, NP_001240752, XM_011515474, XM_017012520, XM_024446867, XP_011513776, XP_016868009, XP_024302635	biliverdin reductase A	A0A140VJF4, P53004	1.21329	9.76315	1.86142	0.0818465	0.396499	-4.34848
PPP1R3F	89801	ENSG00000049769	NA	NM_001184745, NM_033215, NP_001171674, NP_149992, XM_005272687, XM_017029932, XM_017029933, XM_017029934, XP_005272744, XP_016885421, XP_016885422, XP_016885423	protein phosphatase 1 regulatory subunit 3F	Q0D2I0, Q6ZSY5	1.42295	9.8512	1.8614	0.0818503	0.396499	-4.34851
KLK1	3816	ENSG00000167748	NA	NM_002257, NP_002248, XM_011526942, XP_011525244	kallikrein 1	A0A1R3UCD2, P06870, A0A1L2BPJ2	-1.09469	9.26849	-1.86115	0.0818877	0.396499	-4.34888
SNORD83B	116938	ENSG00000209480	NA	NR_000028	small nucleolar RNA, C/D box 83B	NA	1.66481	10.4444	1.86021	0.0820278	0.396499	-4.35026
DBNL	28988	ENSG00000136279	NA	NM_001014436, NM_001122956, NM_001284313, NM_001284315, NM_014063, NP_001014436, NP_001116428, NP_001271242, NP_001271244, NP_054782, XM_011515325, XP_011513627	drebrin like	Q9UJU6, B4DUF9	1.4313	11.6282	1.85952	0.0821307	0.396499	-4.35127
MTCP1	4515	ENSG00000214827	ENST00000504061, ENST00000369476, ENST00000482244, ENST00000476116, ENST00000362018	NM_001018025, NM_014221, NP_001018025	mature T cell proliferation 1	P56278	1.31972	11.0153	1.85925	0.0821707	0.396499	-4.35167
DSE	29940	ENSG00000111817, ENSG00000237021, ENSG00000240050	NA	NM_001080976, NM_001322937, NM_001322938, NM_001322939, NM_001322940, NM_001322941, NM_001322943, NM_001322944, NM_013352, NP_001074445, NP_001309866, NP_001309867, NP_001309868, NP_001309869, NP_001309870, NP_001309872, NP_001309873, NP_037484, NR_136520, NR_136521, NR_136522, NR_136523, NR_136524, XM_017010795, XM_017010796, XM_017010797, XP_016866284, XP_016866285, XP_016866286	dermatan sulfate epimerase	Q9UL01, B7Z1T3, B7Z765	0.988477	8.48732	1.85832	0.0823085	0.396499	-4.35302
ERI1	90459	ENSG00000104626	NA	NM_001354635, NM_001354636, NM_001354638, NM_153332, NP_001341564, NP_001341565, NP_001341567, NP_699163, XM_005272401, XM_011543849, XM_011543850, XM_017013949, XM_017013951, XM_017013952, XM_017013955, XM_024447323, XP_005272458, XP_011542151, XP_011542152, XP_016869438, XP_016869440, XP_016869441, XP_016869444, XP_024303091	exoribonuclease 1	A0A024R355, Q8IV48	1.04159	8.69492	1.85782	0.0823841	0.396499	-4.35376
FAM98C	147965	ENSG00000130244	NA	NM_001351675, NM_174905, NP_001338604, NP_777565, XM_017026354, XP_016881843, XR_935748	family with sequence similarity 98 member C	Q17RN3	1.24839	9.64829	1.85772	0.0823988	0.396499	-4.35391
IRX1	79192	ENSG00000170549	ENST00000302006	NM_024337, NP_077313, XM_017009845, XP_016865334	iroquois homeobox 1	P78414	-1.14499	9.20741	-1.85761	0.0824148	0.396499	-4.35406
SCARNA6	677772	ENSG00000251791	NA	NR_003006	small Cajal body-specific RNA 6	NA	1.58496	9.26256	1.85717	0.0824814	0.396499	-4.35471
SNORD56	26793	ENSG00000229686	NA	NR_002739	small nucleolar RNA, C/D box 56	NA	-2.08021	11.1158	-1.85623	0.0826218	0.396631	-4.35609
ZC3H11A	9877	ENSG00000058673, ENSG00000257315	ENST00000550078, ENST00000545588	NM_001319238, NM_001319239, NM_001350261, NM_001350262, NM_001350263, NM_001350264, NM_001350265, NM_001350266, NM_014827, NP_001306167, NP_001306168, NP_001337190, NP_001337191, NP_001337192, NP_001337193, NP_001337194, NP_001337195, NP_055642, XM_011510199, XM_011510200, XM_011510201, XM_017002957, XM_017002958, XM_017002959, XM_017002961, XP_011508501, XP_011508502, XP_011508503, XP_016858446,…	zinc finger CCCH-type containing 11A	O75152	1.55161	10.7776	1.85564	0.0827097	0.396631	-4.35694
RFWD3	55159	ENSG00000168411	NA	NM_018124, NP_060594, XM_005256021, XM_005256022, XM_006721228, XM_011523191, XM_017023391, XM_017023392, XP_005256078, XP_005256079, XP_006721291, XP_011521493, XP_016878880, XP_016878881	ring finger and WD repeat domain 3	Q6PCD5	1.90068	10.3675	1.8551	0.082791	0.396631	-4.35774
NARS2	79731	ENSG00000137513	ENST00000281038, ENST00000529771, ENST00000528850, ENST00000525345, ENST00000529880, ENST00000529571, ENST00000526709	NM_001243251, NM_024678, NP_001230180, NP_078954, XM_011545253, XM_017018302, XM_017018303, XM_017018304, XP_011543555, XP_016873791, XP_016873792, XP_016873793, XR_001747963, XR_001747964, XR_001747965, XR_001747966	asparaginyl-tRNA synthetase 2, mitochondrial	B3KPX5, Q96I59, Q9H5H1	1.1687	9.41268	1.8545	0.0828817	0.396631	-4.35862
ZNF583	147949	ENSG00000198440	ENST00000588635, ENST00000537943, ENST00000539211, ENST000003332013, ENST00000391778, ENST00000436972, ENST00000585612, ENST000002915981	NM_001159860, NM_001159861, NM_152478, NP_001153332, NP_001153333, NP_689691, XM_005258558, XM_011526517, XM_017026346, XM_017026347, XM_017026348, XM_017026349, XM_017026350, XM_017026351, XM_017026352, XM_017026353, XM_024451383, XP_005258615, XP_011524819, XP_016881835, XP_016881836, XP_016881837, XP_016881838, XP_016881839, XP_016881840, XP_016881841, XP_016881842, XP_024307151	zinc finger protein 583	Q96ND8	1.99612	11.205	1.85416	0.0829325	0.396631	-4.35911
CARD9	64170	ENSG00000187796	NA	NM_052813, NM_052814, NP_434700, NP_434701	caspase recruitment domain family member 9	A0A024R8F1, Q9H257	1.72715	10.8042	1.85252	0.0831792	0.396631	-4.36151
PCDHGB1	56104	ENSG00000254221	ENST00000611598, ENST00000523390	NM_018922, NM_032095, NP_061745, NP_115266	protocadherin gamma subfamily B, 1	Q9Y5G3	-1.46637	8.76491	-1.85235	0.0832054	0.396631	-4.36176
GUSB	2990	ENSG00000169919	NA	NM_000181, NM_001284290, NM_001293104, NM_001293105, NP_000172, NP_001271219, NP_001280033, NP_001280034, NR_120531, XM_005250297, XM_011516113, XM_011516114, XM_017012091, XM_017012092, XM_017012093, XP_005250354, XP_011514415, XP_011514416, XP_016867580, XP_016867581, XP_016867582, XR_001744658, XR_001744659, XR_001744660, XR_001744661, XR_927461	glucuronidase beta	P08236	1.47738	9.78906	1.85215	0.0832348	0.396631	-4.36205
EGLN1	54583	ENSG00000135766	ENST00000366641, ENST00000476717	NM_022051, NP_071334, XM_005273166, XM_005273167, XM_024447734, XP_005273223, XP_005273224, XP_024303502	egl-9 family hypoxia inducible factor 1	Q9GZT9, R4SCQ0	-1.31927	8.70735	-1.85207	0.0832477	0.396631	-4.36217
FANCG	2189	ENSG00000221829	ENST00000425676, ENST00000378643, ENST00000476212, ENST00000481254, ENST00000474894, ENST00000448890, ENST00000461149, ENST00000462124	NM_004629, NP_004620	Fanconi anemia complementation group G	O15287, Q53XM5	1.5885	11.8511	1.85197	0.083263	0.396631	-4.36232
NANS	54187	ENSG00000095380	NA	NM_018946, NP_061819, XM_011518787, XM_011518788, XM_017014811, XM_024447574, XP_011517089, XP_011517090, XP_016870300, XP_024303342	N-acetylneuraminate synthase	Q9NR45	1.20581	8.58195	1.85121	0.0833779	0.396818	-4.36343
SPATA2L	124044	ENSG00000158792	NA	NM_152339, NP_689552, XM_005256279, XP_005256336	spermatogenesis associated 2 like	Q8IUW3	1.93146	11.616	1.848	0.0838636	0.398003	-4.36812
STK25	10494	ENSG00000115694	NA	NM_001271977, NM_001271978, NM_001271979, NM_001271980, NM_001282305, NM_001282306, NM_001282307, NM_001282308, NM_006374, NP_001258906, NP_001258907, NP_001258908, NP_001258909, NP_001269234, NP_001269235, NP_001269236, NP_001269237, NP_006365, XM_011510493, XM_011510494, XM_011510495, XM_011510496, XM_017003168, XM_017003169, XM_017003170, XM_017003171, XP_011508795, XP_011508796, XP_011508797,…	serine/threonine kinase 25	A0A024R4B2, O00506, Q96BA2, A0A0S2Z4Y2, B3KRS6, B4E185, B4DVS7, B4DMA5	1.39247	10.1384	1.84763	0.0839197	0.398003	-4.36865
TRIM8	81603	ENSG00000171206	NA	NM_001345950, NM_030912, NP_001332879, NP_112174, NR_144321	tripartite motif containing 8	Q9BZR9	1.87719	11.4077	1.8469	0.0840309	0.398003	-4.36972
EFS	10278	ENSG00000100842	NA	NM_001277174, NM_005864, NM_032459, NP_001264103, NP_005855, NP_115835, XM_005267256, XM_024449457, XP_005267313, XP_024305225	embryonal Fyn-associated substrate	O43281	1.20967	9.20286	1.84663	0.0840726	0.398003	-4.37012
LDB2	9079	ENSG00000169744	NA	NM_001130834, NM_001290, NM_001304434, NM_001304435, NP_001124306, NP_001281, NP_001291363, NP_001291364, NR_130734, XM_005248197, XM_005248201, XM_005248202, XM_006713975, XM_006713976, XM_006713977, XM_006713978, XM_006713979, XM_006713980, XM_006713981, XM_006713982, XM_006713983, XM_011513905, XM_017008812, XM_017008813, XM_017008814, XM_017008815, XM_017008816, XM_017008817, XM_017008818, XM…	LIM domain binding 2	O43679, B7Z6D0, G5E9Y7, E9PFI4	1.3705	10.0502	1.84626	0.0841282	0.398003	-4.37066
NRM	11270	ENSG00000137404, ENSG00000235773, ENSG00000236843, ENSG00000228854, ENSG00000228867, ENSG00000234809, ENSG00000206484	ENST00000465737, ENST00000436892, ENST00000484533, ENST00000485127, ENST00000456720, ENST00000477619, ENST00000460461, ENST00000438502, ENST00000620249, ENST00000491048, ENST00000444252, ENST00000493210, ENST00000475256, ENST00000445058, ENST00000469697, ENST00000493215, ENST00000422747, ENST00000617159, ENST00000467546, ENST00000446443, ENST00000485103, ENST00000464436, ENST00000422664, ENST0000…	NM_001270707, NM_001270708, NM_001270709, NM_001270710, NM_007243, NP_001257636, NP_001257637, NP_001257638, NP_001257639, NP_009174, NR_073065, NR_073066, NR_073072, XM_017010224, XM_017010225, XP_016865713, XP_016865714	nurim	B3KQU6, Q8IXM6, A0A1U9X845	1.1813	10.5636	1.84623	0.0841332	0.398003	-4.3707
TFAM	7019	ENSG00000108064	NA	NM_001270782, NM_003201, NM_012251, NP_001257711, NP_003192, NR_073073, XM_011540121, XP_011538423	transcription factor A, mitochondrial	Q00059, E5KSU5	1.62031	9.93715	1.846	0.0841687	0.398003	-4.37104
ACAD10	80724	ENSG00000111271	NA	NM_001136538, NM_001136542, NM_025247, NP_001130010, NP_079523	acyl-CoA dehydrogenase family member 10	Q6JQN1	1.25511	9.51152	1.84485	0.0843436	0.398003	-4.37271
WDR1	9948	ENSG00000071127	NA	NM_005112, NM_017491, NP_005103, NP_059830, XM_017008880, XP_016864369	WD repeat domain 1	O75083, V9HWG7	1.41386	10.8663	1.84431	0.0844254	0.398003	-4.3735
TSLP	85480	ENSG00000145777	NA	NM_033035, NM_138551, NP_149024, NP_612561, NR_045089, XM_011543698, XP_011542000	thymic stromal lymphopoietin	Q969D9	-1.22377	9.15669	-1.84409	0.0844599	0.398003	-4.37383
ZMYM4	9202	ENSG00000146463	NA	NM_001350138, NM_001350139, NM_001350140, NM_005095, NP_001337067, NP_001337068, NP_001337069, NP_005086, XM_005271328, XM_005271331, XM_017002803, XM_017002805, XM_024450838, XP_005271385, XP_005271388, XP_016858292, XP_016858294, XP_024306606, XR_001737542, XR_246305	zinc finger MYM-type containing 4	Q5VZL5	1.1014	9.86504	1.84379	0.0845055	0.398003	-4.37426
CCL3L3	414062	ENSG00000276085, ENSG00000277796, ENSG00000277768, ENSG00000277336	ENST00000612839, ENST00000619989, ENST00000616702, ENST00000612067, ENST00000631715, ENST00000615140, ENST00000631909, ENST00000633588, ENST00000621940, ENST00000634179	NM_001001437, NP_001001437	C-C motif chemokine ligand 3 like 3	P16619	1.52014	8.99982	1.8436	0.084535	0.398003	-4.37454
LTB4R	1241	ENSG00000213903, ENSG00000285456	ENST00000553481, ENST00000345363, ENST00000396789, ENST00000556141, ENST00000396782	NM_001143919, NM_181657, NP_001137391, NP_858043	leukotriene B4 receptor	Q15722	1.53328	9.53815	1.84025	0.0850483	0.400062	-4.37942
ECT2	1894	ENSG00000114346	NA	NM_001258315, NM_001258316, NM_001349094, NM_001349095, NM_001349096, NM_001349097, NM_001349098, NM_001349099, NM_001349100, NM_001349101, NM_001349102, NM_001349103, NM_001349104, NM_018098, NP_001245244, NP_001245245, NP_001336023, NP_001336024, NP_001336025, NP_001336026, NP_001336027, NP_001336028, NP_001336029, NP_001336030, NP_001336031, NP_001336032, NP_001336033, NP_060568, XM_005247176,…	epithelial cell transforming 2	Q9H8V3	1.39241	10.8101	1.83937	0.0851844	0.40024	-4.3807
IQCE	23288	ENSG00000106012	NA	NM_001100390, NM_001287499, NM_001287500, NM_001287501, NM_001287502, NM_152558, NP_001274428, NP_001274429, NP_001274430, NP_001274431, NP_689771, XM_006715676, XM_011515242, XM_011515243, XM_011515244, XM_017011902, XM_017011903, XM_024446698, XM_024446699, XM_024446700, XP_006715739, XP_011513544, XP_011513545, XP_011513546, XP_016867391, XP_016867392, XP_024302466, XP_024302467, XP_024302468	IQ motif containing E	A0A087WX45, B3KRY4, B4DDX4, B4DXN1, A0A087WX19, A0A024R853, Q6IPM2	1.09006	8.48711	1.83863	0.0852976	0.40024	-4.38177
EEFSEC	60678	ENSG00000132394, ENSG00000284869	NA	NM_021937, NP_068756, XM_005247696, XM_011513066, XM_024453692, XM_024453693, XM_024453694, XM_024453695, XM_024453696, XP_005247753, XP_011511368, XP_024309460, XP_024309461, XP_024309462, XP_024309463, XP_024309464	eukaryotic elongation factor, selenocysteine-tRNA specific	P57772	1.14153	8.52328	1.83852	0.0853146	0.40024	-4.38193
FAM3A	60343	ENSG00000071889	NA	NM_001171132, NM_001171133, NM_001171134, NM_001282311, NM_001282312, NM_021806, NP_001164603, NP_001164604, NP_001164605, NP_001269240, NP_001269241, NP_068578, XM_005274716, XM_005277879, XM_006724832, XM_006724833, XM_017029700, XM_017029701, XM_017029702, XM_024452415, XM_024452416, XM_024452417, XM_024452418, XM_024452419, XM_024452420, XP_005274773, XP_005277936, XP_006724895, XP_006724896,…	family with sequence similarity 3 member A	P98173, D3DWX8, Q9BU27	1.87309	11.8824	1.83706	0.0855409	0.400944	-4.38407
COL6A1	1291	ENSG00000142156	NA	NM_001848, NP_001839	collagen type VI alpha 1 chain	P12109	1.65261	11.1149	1.83607	0.0856939	0.400976	-4.38551
PSTK	118672	ENSG00000179988	NA	NM_153336, NP_699167, XM_017015640, XM_017015641, XP_016871129, XP_016871130, XR_001747018	phosphoseryl-tRNA kinase	Q8IV42	-1.18951	9.34949	-1.83551	0.085781	0.400976	-4.38632
PIGQ	9091	ENSG00000007541	NA	NM_004204, NM_148920, NP_004195, NP_683721	phosphatidylinositol glycan anchor biosynthesis class Q	B2RAU6, Q9BRB3	1.46981	12.3677	1.83516	0.0858343	0.400976	-4.38682
SNX3	8724	ENSG00000112335	NA	NM_001300928, NM_001300929, NM_003795, NM_152827, NM_152828, NP_001287857, NP_001287858, NP_003786, NP_690040	sorting nexin 3	O60493	1.15449	10.2391	1.83495	0.0858671	0.400976	-4.38713
ZFP37	7539	ENSG00000136866	NA	NM_001282515, NM_001282518, NM_003408, NP_001269444, NP_001269447, NP_003399	ZFP37 zinc finger protein	Q9Y6Q3	1.26655	9.79982	1.83455	0.0859289	0.400976	-4.38771
ITPR3	3710	ENSG00000096433	NA	NM_002224, NP_002215, XM_011514577, XM_017010832, XP_011512879, XP_016866321	inositol 1,4,5-trisphosphate receptor type 3	A6H8K3, Q14573, Q59ES2	1.31725	10.3726	1.83368	0.0860646	0.401253	-4.38898
RAX2	84839	ENSG00000173976	NA	NM_001319074, NM_032753, NP_001306003, NP_116142	retina and anterior neural fold homeobox 2	Q96IS3	-1.72351	10.9441	-1.83256	0.0862387	0.401709	-4.3906
TFRC	7037	ENSG00000072274	NA	NM_001128148, NM_001313965, NM_001313966, NM_003234, NP_001121620, NP_001300894, NP_001300895, NP_003225, XM_024453731, XM_024453732, XP_024309499, XP_024309500, XR_002959575, XR_002959576, XR_002959577, XR_002959578	transferrin receptor	P02786, Q7Z3E0, G3V0E5, B7Z2I6, A8K6Q8	1.87304	8.94015	1.83151	0.0864018	0.401768	-4.39212
GJA8	2703	ENSG00000121634	ENST00000369235	NM_005267, NP_005258, XM_011509417, XP_011507719, XR_002956281	gap junction protein alpha 8	P48165, X5D7G1	-1.00379	8.58688	-1.83129	0.0864366	0.401768	-4.39245
UQCRC1	7384	ENSG00000010256	NA	NM_003365, NP_003356, XR_002959579	ubiquinol-cytochrome c reductase core protein 1	P31930	1.73969	9.51007	1.83101	0.0864806	0.401768	-4.39286
TIGD6	81789	ENSG00000164296	ENST00000296736, ENST00000515406, ENST00000532987	NM_001243253, NM_030953, NP_001230182, NP_112215	tigger transposable element derived 6	Q17RP2	-1.12428	8.90686	-1.82979	0.0866711	0.402264	-4.39463
SLC2A1	6513	ENSG00000117394	NA	NM_006516, NP_006507	solute carrier family 2 member 1	P11166, Q59GX2	1.16583	10.9543	1.82844	0.0868822	0.402264	-4.39658
ZNF532	55205	ENSG00000074657	NA	NM_001318726, NM_001318727, NM_001318728, NM_001353525, NM_001353526, NM_001353527, NM_001353528, NM_001353529, NM_001353530, NM_001353531, NM_001353532, NM_001353533, NM_001353534, NM_001353535, NM_001353536, NM_001353537, NM_001353538, NM_018181, NP_001305655, NP_001305656, NP_001305657, NP_001340454, NP_001340455, NP_001340456, NP_001340457, NP_001340458, NP_001340459, NP_001340460, NP_0013404…	zinc finger protein 532	A0A024R283, B3KXW2, Q9HCE3	2.03461	10.9533	1.82819	0.0869219	0.402264	-4.39695
ZNF264	9422	ENSG00000083844	NA	NM_003417, NP_003408, XM_011527522, XP_011525824	zinc finger protein 264	O43296	1.21048	9.51547	1.82818	0.0869224	0.402264	-4.39695
NDUFA6	4700	ENSG00000184983, ENSG00000272765, ENSG00000273397, ENSG00000277365, ENSG00000281013	ENST00000602404, ENST00000498737, ENST00000470753, ENST00000617763, ENST00000605916, ENST00000607132, ENST00000630971, ENST00000605927, ENST00000630511, ENST00000628740, ENST00000610887, ENST00000628004, ENST00000625834, ENST00000630201, ENST00000628198, ENST00000627617	NM_002490, NP_002481	NADH:ubiquinone oxidoreductase subunit A6	P56556	1.1713	8.70003	1.82788	0.0869698	0.402264	-4.39739
FAF1	11124	ENSG00000185104	NA	NM_007051, NM_131917, NP_008982, XM_017000136, XM_024452734, XM_024452736, XP_016855625, XP_024308502, XP_024308504	Fas associated factor 1	Q9UNN5	1.31019	9.87658	1.82722	0.0870737	0.402391	-4.39835
WDR59	79726	ENSG00000103091	NA	NM_001324171, NM_001324172, NM_030581, NP_001311100, NP_001311101, NP_085058, XM_005256146, XM_011523332, XM_017023667, XM_017023668, XM_017023669, XM_017023670, XM_024450445, XM_024450446, XP_005256203, XP_011521634, XP_016879156, XP_016879157, XP_016879158, XP_016879159, XP_024306213, XP_024306214, XR_933430	WD repeat domain 59	Q6PJI9	1.13283	9.61368	1.8254	0.0873595	0.403357	-4.40099
PFDN5	5204	ENSG00000123349	NA	NM_002624, NM_145896, NM_145897, NP_002615, NP_665904	prefoldin subunit 5	Q99471	1.37483	10.7251	1.82424	0.0875435	0.403509	-4.40268
SLC10A3	8273	ENSG00000126903	NA	NM_001142391, NM_001142392, NM_019848, NP_001135863, NP_001135864, NP_062822, XM_005277913, XM_006724847, XM_006724848, XM_011531200, XM_011531201, XP_005277970, XP_006724910, XP_006724911, XP_011529502, XP_011529503	solute carrier family 10 member 3	P09131, A0A0A0MS43	2.14912	10.8396	1.82369	0.0876298	0.403509	-4.40347
NDUFB7	4713	ENSG00000099795	ENST00000593353, ENST00000215565	NM_004146, NP_004137, XM_011528039, XP_011526341	NADH:ubiquinone oxidoreductase subunit B7	P17568	1.49874	10.9006	1.82325	0.0876991	0.403509	-4.4041
SLC36A2	153201	ENSG00000186335	ENST00000335244, ENST00000518617, ENST00000518280, ENST00000521967, ENST00000523044, ENST00000522829	NM_181776, NP_861441, XM_005268377, XM_006714756, XM_017009083, XM_017009084, XP_005268434, XP_006714819, XP_016864572, XP_016864573	solute carrier family 36 member 2	Q495M3	-2.04712	10.9456	-1.82308	0.0877257	0.403509	-4.40435
BAZ2B	29994	ENSG00000123636, ENSG00000226266	NA	NM_001289975, NM_001329857, NM_001329858, NM_013450, NP_001276904, NP_001316786, NP_001316787, NP_038478, NR_110586, XM_005246488, XM_005246489, XM_005246492, XM_011511038, XM_011511039, XM_011511042, XM_011511043, XM_011511044, XM_011511045, XM_011511047, XM_011511048, XM_011511050, XM_011511051, XM_011511052, XM_011511053, XM_011511054, XM_011511056, XM_017003920, XM_017003921, XM_017003922, XM…	bromodomain adjacent to zinc finger domain 2B	Q9UIF8	1.15059	9.92606	1.82272	0.0877833	0.403509	-4.40488
SNORD36C	26813	ENSG00000252542	NA	NR_000016	small nucleolar RNA, C/D box 36C	NA	1.13438	9.91546	1.82202	0.0878942	0.403509	-4.40589
SP1	6667	ENSG00000185591	ENST00000551969, ENST00000327443, ENST00000426431, ENST00000548560	NM_001251825, NM_003109, NM_138473, NP_001238754, NP_003100, NP_612482, XM_011538696, XP_011536998	Sp1 transcription factor	P08047	1.16902	9.29869	1.82135	0.0879997	0.403509	-4.40685
HDAC1	3065	ENSG00000116478	NA	NM_004964, NP_004955, XM_011541309, XP_011539611	histone deacetylase 1	Q13547, Q6IT96	1.35493	11.6235	1.82131	0.0880062	0.403509	-4.40691
SMYD3	64754	ENSG00000185420	NA	NM_001167740, NM_022743, NP_001161212, NP_073580, XM_011544253, XM_011544254, XM_011544257, XM_011544258, XM_011544259, XM_011544260, XM_011544261, XM_017002094, XM_024449136, XM_024449137, XM_024449141, XM_024449148, XM_024449149, XM_024449156, XM_024449162, XM_024449166, XP_011542555, XP_011542556, XP_011542559, XP_011542560, XP_011542561, XP_011542562, XP_011542563, XP_016857583, XP_024304904,…	SET and MYND domain containing 3	Q9H7B4, B3KN46	1.16583	8.97955	1.81984	0.0882404	0.40423	-4.40905
SETD1A	9739	ENSG00000099381	NA	NM_014712, NP_055527, XM_005255723, XM_006721106, XM_017023909, XM_024450499, XP_005255780, XP_006721169, XP_016879398, XP_024306267	SET domain containing 1A	O15047	1.25075	9.23225	1.81873	0.0884161	0.404682	-4.41064
GOT2	2806	ENSG00000125166	NA	NM_001286220, NM_002080, NP_001273149, NP_002071	glutamic-oxaloacetic transaminase 2	P00505	1.36415	9.47579	1.81773	0.0885758	0.40492	-4.41209
PCSK1N	27344	ENSG00000102109	ENST00000218230, ENST00000611033	NM_013271, NP_037403	proprotein convertase subtilisin/kexin type 1 inhibitor	Q9UHG2	-1.12364	8.49595	-1.81707	0.0886813	0.40492	-4.41305
PDSS2	57107	ENSG00000164494	NA	NM_020381, NP_065114, XM_011535956, XM_011535957, XM_011535958, XM_011535959, XM_011535960, XM_011535961, XM_011535962, XM_011535963, XM_017011082, XP_011534258, XP_011534259, XP_011534260, XP_011534261, XP_011534262, XP_011534263, XP_011534264, XP_011534265, XP_016866571	decaprenyl diphosphate synthase subunit 2	Q86YH6, B4DKU5, B4DWD3	1.10651	8.53763	1.81664	0.08875	0.40492	-4.41367
SIX5	147912	ENSG00000177045	ENST00000317578, ENST00000560160, ENST00000560168, ENST00000622857	NM_175875, NP_787071	SIX homeobox 5	Q8N196	1.80014	11.1431	1.81647	0.0887761	0.40492	-4.41391
ALKBH2	121642	ENSG00000189046	NA	NM_001001655, NM_001145374, NM_001145375, NM_001205179, NM_001205180, NP_001001655, NP_001138846, NP_001138847, NP_001192108, NP_001192109, XM_005253835, XM_005253836, XP_005253892, XP_005253893	alkB homolog 2, alpha-ketoglutarate dependent dioxygenase	Q6NS38	1.03565	8.76467	1.81473	0.0890558	0.405619	-4.41643
RPLP0P2	113157	ENSG00000243742	ENST00000496593, ENST00000478959, ENST00000475561, ENST00000475331, ENST00000492786, ENST00000490750	NR_002775	ribosomal protein lateral stalk subunit P0 pseudogene 2	NA	-1.40261	9.55238	-1.81437	0.0891132	0.405619	-4.41695
PITX1	5307	ENSG00000069011	NA	NM_002653, NP_002644	paired like homeodomain 1	P78337, X5D9A5	2.08379	13.0724	1.81373	0.0892158	0.405619	-4.41787
MXRA8	54587	ENSG00000162576	NA	NM_001282582, NM_001282583, NM_001282584, NM_001282585, NM_032348, NP_001269511, NP_001269512, NP_001269513, NP_001269514, NP_115724, XM_017001516, XM_017001517, XP_016857005, XP_016857006	matrix remodeling associated 8	Q9BRK3	-1.4734	8.82371	-1.81359	0.0892378	0.405619	-4.41807
TLK1	9874	ENSG00000198586	NA	NM_001136554, NM_001136555, NM_012290, NP_001130026, NP_001130027, NP_036422, XM_011512238, XM_017005422, XM_024453261, XM_024453262, XP_011510540, XP_016860911, XP_024309029, XP_024309030, XR_001739084, XR_001739085	tousled like kinase 1	Q9UKI8	1.45113	11.7283	1.81309	0.0893175	0.405631	-4.41879
NUP188	23511	ENSG00000095319	NA	NM_015354, NP_056169	nucleoporin 188	Q5SRE5	1.25234	10.1772	1.81176	0.0895317	0.406007	-4.42071
SOSTDC1	25928	ENSG00000171243	ENST00000307068, ENST00000396652	NM_015464, NP_056279	sclerostin domain containing 1	A4D125, Q6X4U4	-0.950266	8.61351	-1.81142	0.0895868	0.406007	-4.4212
XPNPEP1	7511	ENSG00000108039	NA	NM_001167604, NM_001324128, NM_001324131, NM_001324132, NM_001324133, NM_001324134, NM_001324135, NM_001324136, NM_020383, NP_001161076, NP_001311057, NP_001311060, NP_001311061, NP_001311062, NP_001311063, NP_001311064, NP_001311065, NP_065116, XM_011540134, XM_017016613, XM_017016614, XM_017016615, XM_024448156, XP_011538436, XP_016872102, XP_016872103, XP_016872104, XP_024303924	X-prolyl aminopeptidase 1	Q9NQW7, Q5T6H7	1.51287	12.5633	1.81114	0.0896318	0.406007	-4.4216
FERMT2	10979	ENSG00000073712	NA	NM_001134999, NM_001135000, NM_006832, NP_001128471, NP_001128472, NP_006823, XM_005267285, XM_006720008, XM_006720009, XM_006720010, XP_005267342, XP_006720071, XP_006720072, XP_006720073	fermitin family member 2	Q96AC1, A0A024R687	1.42908	11.776	1.80974	0.0898581	0.406108	-4.42363
POLE	5426	ENSG00000177084	NA	NM_006231, NP_006222, XM_011534795, XM_011534797, XM_011534799, XM_011534802, XP_011533097, XP_011533099, XP_011533101, XP_011533104, XR_002957338, XR_002957339, XR_941395	DNA polymerase epsilon, catalytic subunit	Q07864	1.55207	9.96525	1.80969	0.089866	0.406108	-4.4237
SAMM50	25813	ENSG00000100347	NA	NM_015380, NP_056195	SAMM50 sorting and assembly machinery component	Q9Y512	1.98495	10.7585	1.80935	0.089921	0.406108	-4.42419
TIMM10	26519	ENSG00000134809	ENST00000257245, ENST00000525587, ENST00000525158	NM_012456, NP_036588, XM_024448436, XP_024304204	translocase of inner mitochondrial membrane 10	P62072	1.9808	12.621	1.80791	0.0901539	0.406108	-4.42626
RCN3	57333	ENSG00000142552	ENST00000270645, ENST00000597801, ENST00000593644, ENST00000598833, ENST00000593483	NM_020650, NP_065701, XM_024451620, XP_024307388	reticulocalbin 3	Q96D15	1.97018	11.3841	1.80774	0.0901821	0.406108	-4.42651
SNHG9	735301	ENSG00000255198	NA	NR_003142	small nucleolar RNA host gene 9	NA	1.29007	9.09578	1.80758	0.0902078	0.406108	-4.42674
MFNG	4242	ENSG00000100060	NA	NM_001166343, NM_002405, NP_001159815, NP_002396, NR_029413	MFNG O-fucosylpeptide 3-beta-N-acetylglucosaminyltransferase	O00587	1.08125	9.15996	1.80664	0.0903604	0.406108	-4.4281
RAB3IL1	5866	ENSG00000167994	NA	NM_001271686, NM_013401, NP_001258615, NP_037533, XM_005274140, XM_006718647, XM_011545196, XM_011545197, XM_011545198, XM_011545199, XM_011545200, XM_011545201, XP_005274197, XP_006718710, XP_011543498, XP_011543499, XP_011543500, XP_011543501, XP_011543502, XP_011543503	RAB3A interacting protein like 1	Q8TBN0	1.81133	13.4976	1.80617	0.0904359	0.406108	-4.42877
XPC	7508	ENSG00000154767	NA	NM_001145769, NM_001354726, NM_001354727, NM_001354729, NM_001354730, NM_004628, NP_001341655, NP_001341656, NP_001341658, NP_001341659, NP_004619, NR_148950, NR_148951, XR_001740256, XR_002959580, XR_002959581	XPC complex subunit, DNA damage recognition and repair factor	Q01831, X5DRB1	1.5745	9.8061	1.80558	0.0905316	0.406108	-4.42961
FLII	2314	ENSG00000177731, ENSG00000284571	ENST00000640412, ENST00000639646, ENST00000640595, ENST00000638207, ENST00000638404, ENST00000639036, ENST00000638812, ENST00000638497, ENST00000639112, ENST00000640502, ENST00000640953, ENST00000640241, ENST00000639125, ENST00000639898, ENST00000638833, ENST00000640847, ENST00000639123, ENST00000638673, ENST00000638492, ENST00000639925, ENST00000640276, ENST00000640363, ENST00000638796, ENST0000…	NM_001256264, NM_001256265, NM_002018, NP_001243193, NP_001243194, NP_002009, XM_005256555, XM_005256556, XM_005256558, XP_005256612, XP_005256613, XP_005256615	FLII, actin remodeling protein	Q13045	1.38037	8.67904	1.80506	0.0906173	0.406108	-4.43037
WDR18	57418	ENSG00000065268	NA	NM_024100, NP_077005	WD repeat domain 18	Q9BV38	1.31296	14.778	1.80442	0.0907199	0.406108	-4.43128
SNURF	8926	ENSG00000273173	ENST00000577949, ENST00000580062, ENST00000338327	NM_005678, NM_022804, NP_005669, NP_073715	SNRPN upstream reading frame	A0A024R0T6, P63162, Q9Y675	1.3145	9.44665	1.8043	0.0907398	0.406108	-4.43146
UBA1	7317	ENSG00000130985	NA	NM_003334, NM_153280, NP_003325, NP_695012, XM_005272649, XM_011543954, XM_017029777, XM_017029778, XM_017029779, XM_017029780, XM_017029781, XP_005272706, XP_011542256, XP_016885266, XP_016885267, XP_016885268, XP_016885269, XP_016885270	ubiquitin like modifier activating enzyme 1	A0A024R1A3, P22314	1.88202	11.4109	1.80411	0.0907705	0.406108	-4.43173
CHD1	1105	ENSG00000153922	NA	NM_001270, NP_001261, XM_005271866, XM_005271867, XM_017008991, XM_017008992, XM_024454344, XM_024454345, XP_005271923, XP_005271924, XP_016864480, XP_016864481, XP_024310112, XP_024310113, XR_001741986, XR_002959841, XR_427702	chromodomain helicase DNA binding protein 1	B3KT33, O14646	1.08988	9.68076	1.80384	0.090816	0.406108	-4.43213
DYSF	8291	ENSG00000135636	NA	NM_001130455, NM_001130976, NM_001130977, NM_001130978, NM_001130979, NM_001130980, NM_001130981, NM_001130982, NM_001130983, NM_001130984, NM_001130985, NM_001130986, NM_001130987, NM_003494, NP_001123927, NP_001124448, NP_001124449, NP_001124450, NP_001124451, NP_001124452, NP_001124453, NP_001124454, NP_001124455, NP_001124456, NP_001124457, NP_001124458, NP_001124459, NP_003485, XM_005264584,…	dysferlin	O75923	-1.53948	9.38909	-1.80335	0.0908952	0.406108	-4.43283
FIBP	9158	ENSG00000172500	NA	NM_004214, NM_198897, NP_004205, NP_942600, XM_024448763, XP_024304531, XR_001748030, XR_950100	FGF1 intracellular binding protein	O43427	1.184	12.1117	1.80311	0.090935	0.406108	-4.43318
E4F1	1877	ENSG00000167967	NA	NM_001288776, NM_001288778, NM_004424, NP_001275705, NP_001275707, NP_004415, XM_005255155, XM_005255156, XM_006720858, XM_011522402, XM_011522403, XM_017023010, XM_017023011, XP_005255212, XP_005255213, XP_006720921, XP_011520704, XP_011520705, XP_016878499, XP_016878500, XR_001751853, XR_002957787, XR_243266, XR_429636	E4F transcription factor 1	Q66K89	1.93941	12.5768	1.80238	0.0910539	0.406108	-4.43423
TMED10	10972	ENSG00000170348	ENST00000303575, ENST00000556969, ENST00000557670, ENST00000555036, ENST00000555873, ENST00000555085, ENST00000622441	NM_006827, NP_006818	transmembrane p24 trafficking protein 10	A0A024R6I3, P49755	1.02899	8.49191	1.80237	0.0910554	0.406108	-4.43424
ILF2	3608	ENSG00000143621	NA	NM_001267809, NM_004515, NP_001254738, NP_004506	interleukin enhancer binding factor 2	B4DY09, Q12905, Q53FG3, F4ZW62	1.65099	11.942	1.80139	0.0912151	0.406108	-4.43564
ITGB1BP1	9270	ENSG00000119185	NA	NM_001319066, NM_001319067, NM_001319068, NM_001319069, NM_001319070, NM_004763, NM_022334, NP_001305995, NP_001305996, NP_001305997, NP_001305998, NP_001305999, NP_004754, NP_071729, NR_134951, NR_134952, NR_134953, NR_134954, NR_134955, NR_134956, NR_134957, XM_005246183, XM_005246184, XM_005246185, XM_005246189, XM_006711903, XM_011510416, XM_017005267, XM_017005268, XM_017005269, XM_017005270…	integrin subunit beta 1 binding protein 1	O14713, B4DQY5	1.01848	8.58409	1.80125	0.0912386	0.406108	-4.43585
SNORD104	692227	ENSG00000199753	NA	NR_004380	small nucleolar RNA, C/D box 104	NA	-1.40644	13.0006	-1.80102	0.0912758	0.406108	-4.43618
C17orf53	78995	ENSG00000125319	NA	NM_001171251, NM_001321310, NM_001321311, NM_024032, NP_001164722, NP_001308239, NP_001308240, NP_076937, XM_011525187, XM_011525188, XM_011525189, XM_011525190, XM_011525191, XM_011525192, XM_011525193, XM_011525194, XM_011525195, XM_011525197, XP_011523489, XP_011523490, XP_011523491, XP_011523492, XP_011523493, XP_011523494, XP_011523495, XP_011523496, XP_011523497, XP_011523499, XR_002958064,…	chromosome 17 open reading frame 53	Q8N3J3	1.89395	12.2531	1.79955	0.0915165	0.406835	-4.43828
DAXX	1616	ENSG00000204209, ENSG00000229396, ENSG00000206279, ENSG00000227046, ENSG00000231617, ENSG00000206206	ENST00000455860, ENST00000436311, ENST00000486470, ENST00000472399, ENST00000469010, ENST00000487360, ENST00000440500, ENST00000419855, ENST00000491696, ENST00000421874, ENST00000480469, ENST00000612868, ENST00000616312, ENST00000445009, ENST00000433482, ENST00000485010, ENST00000467554, ENST00000453931, ENST00000469788, ENST00000468906, ENST00000454197, ENST00000488707, ENST00000469277, ENST0000…	NM_001141969, NM_001141970, NM_001254717, NM_001350, NP_001135441, NP_001135442, NP_001241646, NP_001341, XM_005248860, XP_005248917	death domain associated protein	A0A024RCS3, Q53F85, Q9UER7, B4E1C1	-1.39145	8.87093	-1.79847	0.0916947	0.406842	-4.43984
MRPL21	219927	ENSG00000197345	NA	NM_181512, NM_181513, NM_181514, NM_181515, NP_852615, NP_852616, XM_005273823, XP_005273880, XR_247190	mitochondrial ribosomal protein L21	Q7Z2W9, A0A024R5G7, B4DXI4	1.4802	9.58795	1.79792	0.0917855	0.406842	-4.44064
SNORD16	595097	ENSG00000199673	NA	NR_002440	small nucleolar RNA, C/D box 16	NA	1.10305	8.74648	1.7978	0.0918046	0.406842	-4.4408
ZFP42	132625	ENSG00000179059	ENST00000509524, ENST00000326866, ENST00000618147	NM_001304358, NM_174900, NP_001291287, NP_777560, XM_011531604, XM_011531605, XM_011531606, XM_011531607, XP_011529906, XP_011529907, XP_011529908, XP_011529909	ZFP42 zinc finger protein	Q96MM3	-1.05947	8.58158	-1.79722	0.0918998	0.406842	-4.44163
STAM2	10254	ENSG00000115145	ENST00000263904, ENST00000489389, ENST00000482997, ENST00000463854, ENST00000465460, ENST00000494589	NM_005843, NP_005834, XR_001738586	signal transducing adaptor molecule 2	O75886	-1.08294	8.65526	-1.79719	0.0919049	0.406842	-4.44168
KNTC1	9735	ENSG00000184445	NA	NM_014708, NP_055523, XM_006719706, XM_011539027, XM_011539029, XM_011539030, XM_017020254, XM_017020255, XM_017020256, XM_017020257, XM_024449285, XP_006719769, XP_011537329, XP_011537331, XP_011537332, XP_016875743, XP_016875744, XP_016875745, XP_016875746, XP_024305053, XR_944844, XR_944845	kinetochore associated 1	P50748	1.56201	9.70341	1.79546	0.0921909	0.407038	-4.44416
EPOR	2057	ENSG00000187266	NA	NM_000121, NP_000112, NR_033663	erythropoietin receptor	P19235	1.0046	9.25628	1.79484	0.0922926	0.407038	-4.44505
WDR70	55100	ENSG00000082068	ENST00000265107, ENST00000504564, ENST00000511906, ENST00000505799, ENST00000510699, ENST00000507136, ENST00000508730	NM_001345998, NM_001345999, NM_018034, NP_001332927, NP_001332928, NP_060504, XM_011514061, XP_011512363	WD repeat domain 70	Q9NW82	1.15567	8.78221	1.7945	0.0923493	0.407038	-4.44554
DGKI	9162	ENSG00000157680	NA	NM_001321708, NM_001321709, NM_001321710, NM_004717, NP_001308637, NP_001308638, NP_001308639, NP_004708, XM_017012780, XM_017012788, XP_016868269, XP_016868277	diacylglycerol kinase iota	O75912, Q59GE2, E9PFX6, E7EWQ4	1.18243	8.6104	1.79445	0.092358	0.407038	-4.44561
CYP4V2	285440	ENSG00000145476	NA	NM_207352, NP_997235, XM_005262935, XM_017008037, XP_005262992, XP_016863526	cytochrome P450 family 4 subfamily V member 2	Q6ZWL3	1.55777	11.0383	1.79401	0.092431	0.407038	-4.44625
ZC3HAV1L	92092	ENSG00000146858	ENST00000275766	NM_080660, NP_542391, XM_006716176, XM_011516688, XM_011516689, XP_006716239, XP_011514990, XP_011514991	zinc finger CCCH-type containing, antiviral 1 like	Q96H79	-1.08818	9.38599	-1.79355	0.0925056	0.407038	-4.44689
BAZ2A	11176	ENSG00000076108	NA	NM_001300905, NM_001351156, NM_013449, NP_001287834, NP_001338085, NP_038477, XM_011537801, XM_011537803, XM_011537804, XM_011537805, XM_011537806, XM_011537809, XM_017018740, XM_017018741, XP_011536103, XP_011536105, XP_011536106, XP_011536107, XP_011536108, XP_011536111, XP_016874229, XP_016874230	bromodomain adjacent to zinc finger domain 2A	F8VU39, Q9UIF9	-1.57328	8.99107	-1.79322	0.0925607	0.407038	-4.44737
IFT74	80173	ENSG00000096872	NA	NM_001099222, NM_001099223, NM_001099224, NM_001349928, NM_025103, NP_001092692, NP_001092693, NP_001092694, NP_001336857, NP_079379, XM_011518036, XM_017015163, XM_017015164, XP_011516338, XP_016870652, XP_016870653	intraflagellar transport 74	Q96LB3	1.42756	9.6801	1.7928	0.0926305	0.407038	-4.44797
HERC6	55008	ENSG00000138642	NA	NM_001013000, NM_001013002, NM_001013005, NM_001165136, NM_017912, NP_001158608, NP_060382, XM_005263083, XM_011532053, XM_017008333, XP_005263140, XP_011530355, XP_016863822, XR_001741267	HECT and RLD domain containing E3 ubiquitin protein ligase family member 6	Q8IVU3	-1.07429	8.93656	-1.79227	0.0927181	0.407038	-4.44873
CANX	821	ENSG00000127022, ENSG00000283777	ENST00000638584, ENST00000638222, ENST00000638425, ENST00000638706, ENST00000639938, ENST00000639033, ENST00000640498, ENST00000640950, ENST00000638701, ENST00000639990, ENST00000639152, ENST00000639258, ENST00000639333, ENST00000640455, ENST00000638860, ENST00000638713, ENST00000640215, ENST00000639130, ENST00000638177	NM_001024649, NM_001746, NP_001019820, NP_001737, XM_011534664, XM_011534665, XM_024446225, XP_011532966, XP_011532967, XP_024301993	calnexin	P27824	1.08536	9.61257	1.7918	0.0927969	0.407038	-4.44941
AK3	50808	ENSG00000147853	NA	NM_001199852, NM_001199853, NM_001199854, NM_001199855, NM_001199856, NM_016282, NP_001186781, NP_001186782, NP_001186784, NP_001186785, NP_057366	adenylate kinase 3	Q7Z4Y4, Q9UIJ7	1.52938	10.7309	1.79174	0.0928071	0.407038	-4.44949
PTPRCAP	5790	ENSG00000213402	ENST00000326294	NM_005608, NP_005599	protein tyrosine phosphatase, receptor type C associated protein	Q14761	-1.85925	10.5532	-1.79131	0.0928781	0.407038	-4.45011
LEP	3952	ENSG00000174697	ENST00000308868	NM_000230, NP_000221, XM_005250340, XP_005250397	leptin	A4D0Y8, P41159	-1.01094	9.62179	-1.7906	0.0929963	0.407085	-4.45112
P2RX6	9127	ENSG00000099957	NA	NM_001159554, NM_001349874, NM_001349875, NM_001349876, NM_005446, NP_001153026, NP_001336803, NP_001336804, NP_001336805, NP_005437, XM_005261819, XM_011530498, XM_011530499, XM_011530500, XM_011530501, XM_011530502, XM_017029066, XM_017029067, XM_017029068, XM_017029069, XM_017029070, XM_017029072, XM_017029074, XM_017029075, XP_005261876, XP_011528800, XP_011528801, XP_011528802, XP_011528803,…	purinergic receptor P2X 6	O15547	1.60036	10.2538	1.78987	0.0931181	0.407085	-4.45217
C12orf77	196415	NA	NA	NM_001101339, NP_001094809, XM_017018966, XP_016874455	chromosome 12 open reading frame 77	NA	-1.04935	8.84649	-1.78985	0.0931209	0.407085	-4.4522
AMPD1	270	ENSG00000116748	NA	NM_000036, NM_001172626, NP_000027, NP_001166097	adenosine monophosphate deaminase 1	P23109	-1.40444	8.90608	-1.78846	0.0933524	0.40753	-4.45418
OR2L3	391192	ENSG00000198128	ENST00000359959, ENST00000641649, ENST00000641161	NM_001004687, NP_001004687	olfactory receptor family 2 subfamily L member 3	Q8NG85	-1.01124	8.65517	-1.78831	0.0933778	0.40753	-4.4544
CEP55	55165	ENSG00000138180	NA	NM_001127182, NM_018131, NP_001120654, NP_060601, XM_011539918, XM_011539919, XM_011539920, XM_017016372, XM_017016373, XP_011538220, XP_011538221, XP_011538222, XP_016871861, XP_016871862	centrosomal protein 55	Q53EZ4	1.80503	9.18205	1.78717	0.0935685	0.408024	-4.45603
STMN3	50861	ENSG00000197457	ENST00000370053, ENST00000631920, ENST00000632676, ENST00000634126, ENST00000540534	NM_001276310, NM_015894, NP_001263239, NP_056978, NR_075070	stathmin 3	Q9NZ72	1.31353	9.88136	1.78671	0.0936462	0.408024	-4.45669
PPME1	51400	ENSG00000214517	ENST000003282572, ENST00000542710, ENST00000398427, ENST00000544401, ENST00000543525, ENST00000535205, ENST00000541340, ENST00000538501, ENST00000539021	NM_001271593, NM_016147, NP_001258522, NP_057231, XM_017017913, XP_016873402, XR_428916	protein phosphatase methylesterase 1	Q9Y570, A0A140VK39	1.06405	9.98759	1.78536	0.0938727	0.408349	-4.45863
SNORD31	9298	NA	NA	NR_002560	small nucleolar RNA, C/D box 31	NA	1.27576	9.6386	1.78534	0.0938759	0.408349	-4.45865
SCNM1	79005	ENSG00000163156	NA	NM_001002234, NM_001204856, NM_024041, NP_001191785, NP_076946, NR_037937	sodium channel modifier 1	Q9BWG6	1.02108	9.40256	1.78429	0.0940518	0.408687	-4.46015
RBM18	92400	ENSG00000119446	NA	NM_033117, NP_149108, NR_027125, NR_027126, XM_006717319, XP_006717382	RNA binding motif protein 18	Q96H35	1.05241	9.3406	1.78395	0.094109	0.408687	-4.46063
SLC39A1	27173	ENSG00000143570	NA	NM_001271957, NM_001271958, NM_001271959, NM_001271960, NM_001271961, NM_014437, NP_001258886, NP_001258887, NP_001258888, NP_001258889, NP_001258890, NP_055252	solute carrier family 39 member 1	Q9NY26, A0A0A0MTL8	1.31856	10.6711	1.78339	0.0942034	0.408759	-4.46144
RCVRN	5957	ENSG00000109047	ENST00000226193, ENST00000570909	NM_002903, NP_002894	recoverin	P35243	1.22729	8.60472	1.78261	0.0943356	0.408859	-4.46256
SLCO2A1	6578	ENSG00000174640	NA	NM_005630, NP_005621, XM_017007077, XM_024453721, XP_016862566, XP_024309489	solute carrier organic anion transporter family member 2A1	Q92959	1.03886	8.43904	1.78215	0.094413	0.408859	-4.46321
ARHGAP10	79658	ENSG00000071205	NA	NM_024605, NP_078881, XM_005263215, XM_017008602, XP_005263272, XP_016864091, XR_001741324	Rho GTPase activating protein 10	A1A4S6	1.15837	9.90598	1.78083	0.0946348	0.408859	-4.46509
HNRNPC	3183	ENSG00000092199	NA	NM_001077442, NM_001077443, NM_004500, NM_031314, NP_001070910, NP_001070911, NP_004491, NP_112604, XM_006720125, XM_011536708, XM_011536709, XM_011536710, XM_011536711, XM_011536712, XM_017021252, XM_017021253, XM_024449556, XM_024449557, XM_024449558, XM_024449559, XP_006720188, XP_011535010, XP_011535011, XP_011535012, XP_011535013, XP_011535014, XP_016876741, XP_016876742, XP_024305324, XP_02…	heterogeneous nuclear ribonucleoprotein C (C1/C2)	P07910	1.41133	10.7636	1.78068	0.0946601	0.408859	-4.4653
CDC42EP2	10435	ENSG00000149798	ENST00000279249, ENST00000533419	NM_006779, NP_006770	CDC42 effector protein 2	O14613	1.18963	8.57314	1.78041	0.0947066	0.408859	-4.46569
CALM1	801	ENSG00000198668	NA	NM_001166106, NM_006888, NP_008819, XM_006720258, XP_006720321	calmodulin 1	B4DJ51, P0DP23, P0DP24, P0DP25, E7ETZ0	1.22717	10.2091	1.77986	0.0947996	0.408859	-4.46648
SLC47A1	55244	ENSG00000142494	NA	NM_018242, NP_060712	solute carrier family 47 member 1	Q96FL8	1.44214	9.61196	1.77975	0.0948177	0.408859	-4.46663
MAP3K6	9064	ENSG00000142733	NA	NM_001297609, NM_004672, NP_001284538, NP_004663, XM_017002771, XM_017002772, XP_016858260, XP_016858261, XR_946794, XR_946795	mitogen-activated protein kinase kinase kinase 6	O95382	1.15245	9.57383	1.77957	0.0948484	0.408859	-4.46689
CORO1B	57175	ENSG00000172725	NA	NM_001018070, NM_020441, NP_001018080, NP_065174	coronin 1B	A0A024R5K1, Q9BR76	1.13563	9.89203	1.77821	0.0950797	0.40952	-4.46883
RHOB	388	ENSG00000143878	ENST00000272233	NM_004040, NP_004031	ras homolog family member B	P62745	1.3435	10.0066	1.77697	0.0952896	0.409626	-4.47059
MYH7	4625	ENSG00000092054	NA	NM_000257, NP_000248, XM_017021340, XP_016876829	myosin heavy chain 7	P12883	-1.97084	9.36554	-1.77654	0.0953623	0.409626	-4.4712
PIK3R2	5296	ENSG00000105647	NA	NM_005027, NP_005018, NR_073517	phosphoinositide-3-kinase regulatory subunit 2	O00459	1.5113	11.7255	1.77572	0.0955032	0.409626	-4.47238
SHROOM4	57477	ENSG00000158352	NA	NM_020717, NP_065768, NR_027121, XM_017029682, XM_017029683, XM_017029684, XM_017029685, XM_017029686, XM_017029687, XP_016885171, XP_016885172, XP_016885173, XP_016885174, XP_016885175, XP_016885176, XR_001755716, XR_001755717, XR_001755718	shroom family member 4	Q9ULL8	-1.26335	8.4803	-1.7745	0.0957102	0.409626	-4.47411
MAOA	4128	ENSG00000189221	ENST00000338702, ENST00000497485, ENST00000490604, ENST00000542639	NM_000240, NM_001270458, NP_000231, NP_001257387	monoamine oxidase A	P21397, Q49A63, Q53YE7	-1.82069	11.5899	-1.77439	0.0957297	0.409626	-4.47427
IQGAP2	10788	ENSG00000145703	NA	NM_001285460, NM_001285461, NM_001285462, NM_006633, NP_001272389, NP_001272390, NP_001272391, NP_006624, XM_005248410, XM_005248414, XM_011543108, XM_017008960, XM_024454336, XM_024454337, XP_005248467, XP_005248471, XP_011541410, XP_016864449, XP_024310104, XP_024310105	IQ motif containing GTPase activating protein 2	B7Z7U6, Q13576, Q59HA3, B7Z7X2	1.02426	8.39434	1.77408	0.0957825	0.409626	-4.47471
CNOT6	57472	ENSG00000113300	NA	NM_001303241, NM_015455, NP_001290170, XM_005265953, XM_011534605, XM_011534606, XM_017009670, XM_017009671, XM_017009672, XM_024446136, XM_024446137, XP_005266010, XP_011532907, XP_011532908, XP_016865159, XP_016865160, XP_016865161, XP_024301904, XP_024301905, XR_001742163, XR_001742164	CCR4-NOT transcription complex subunit 6	Q9ULM6	1.3207	8.77537	1.77371	0.0958453	0.409626	-4.47523
UCHL1	7345	ENSG00000154277	NA	NM_004181, NP_004172	ubiquitin C-terminal hydrolase L1	P09936, V9HW74	-1.87959	11.1007	-1.77371	0.095846	0.409626	-4.47524
HCG27	253018	ENSG00000206344	NA	NR_026791	HLA complex group 27 (non-protein coding)	NA	-1.61588	10.2915	-1.77367	0.0958533	0.409626	-4.4753
SNORA11C	100124540	ENSG00000221459	NA	NR_003710	small nucleolar RNA, H/ACA box 11C	NA	-1.0939	8.72821	-1.77284	0.0959943	0.409626	-4.47648
WNT3	7473	ENSG00000108379, ENSG00000277641, ENSG00000277626	ENST00000225512, ENST00000573788, ENST00000572508, ENST00000576471, ENST00000616347, ENST00000632508, ENST00000633989, ENST00000631815, ENST00000611547	NM_030753, NP_110380	Wnt family member 3	P56703	-1.13652	8.87267	-1.77151	0.0962232	0.409626	-4.47838
VPS26B	112936	ENSG00000151502	NA	NM_052875, NP_443107, XM_011542565, XP_011540867	VPS26, retromer complex component B	A0A024R3L9, Q4G0F5	-1.26669	9.99821	-1.77142	0.0962372	0.409626	-4.47849
CYB561D2	11068	ENSG00000114395, ENSG00000271858	NA	NM_001291284, NM_007022, NP_001278213, NP_008953, NR_111912, NR_111913, NR_111914	cytochrome b561 family member D2	A0A024R342, O14569	1.18245	8.85062	1.77027	0.0964363	0.409626	-4.48014
RASIP1	54922	ENSG00000105538	ENST00000601530, ENST00000222145, ENST00000599291, ENST00000594232	NM_017805, NP_060275, XM_011527053, XM_017026914, XM_017026915, XM_024451566, XM_024451567, XP_011525355, XP_016882403, XP_016882404, XP_024307334, XP_024307335, XR_001753712	Ras interacting protein 1	Q5U651, Q7L251, Q8IUR2	1.84833	9.83943	1.77001	0.096481	0.409626	-4.48051
DRG1	4733	ENSG00000185721	NA	NM_004147, NP_004138	developmentally regulated GTP binding protein 1	Q9Y295	1.54275	8.77568	1.76987	0.0965038	0.409626	-4.4807
CCNI	10983	ENSG00000118816	ENST00000237654, ENST00000515468, ENST00000506614, ENST00000511943, ENST00000505609, ENST00000504697, ENST00000513774, ENST00000507788, ENST00000515790	NM_001348132, NM_001348133, NM_001348134, NM_001348135, NM_001348136, NM_001348137, NM_001348138, NM_001348139, NM_001348140, NM_006835, NP_001335061, NP_001335062, NP_001335063, NP_001335064, NP_001335065, NP_001335066, NP_001335067, NP_001335068, NP_001335069, NP_006826	cyclin I	A0A024RDH0, Q14094	1.48177	13.3089	1.76915	0.0966285	0.409626	-4.48173
PLEKHF1	79156	ENSG00000166289	ENST00000436066, ENST00000592810, ENST00000588833, ENST00000586888	NM_024310, NP_077286, XM_005259256, XM_011527309, XP_005259313, XP_011525611	pleckstrin homology and FYVE domain containing 1	Q96S99, B4DWN9	1.93383	10.4476	1.76901	0.0966518	0.409626	-4.48192
PSMB8	5696	ENSG00000204264, ENSG00000230669, ENSG00000236443, ENSG00000230034, ENSG00000235715, ENSG00000226201, ENSG00000206298, ENSG00000231631	ENST00000490613, ENST00000395339, ENST00000374882, ENST00000374881, ENST00000484003, ENST00000492195, ENST00000446855, ENST00000455660, ENST00000436627, ENST00000474687, ENST00000469729, ENST00000427919, ENST00000421445, ENST00000452573, ENST00000460122, ENST00000446762, ENST00000441960, ENST00000471479, ENST00000449883, ENST00000493375, ENST00000457261, ENST00000482779, ENST00000447073, ENST0000…	NM_004159, NM_148919, NP_004150, NP_683720	proteasome subunit beta 8	P28062, X5CMJ9	1.0021	10.1801	1.7688	0.0966893	0.409626	-4.48223
TEX261	113419	ENSG00000144043	NA	NM_144582, NP_653183	testis expressed 261	Q6UWH6	1.11266	9.99638	1.76799	0.096828	0.409626	-4.48337
DOK3	79930	ENSG00000146094	NA	NM_001144875, NM_001144876, NM_001308235, NM_001308236, NM_024872, NP_001138347, NP_001138348, NP_001295164, NP_001295165, NP_079148, XM_005265985, XM_005265987, XM_011534654, XM_011534655, XM_011534656, XM_011534657, XM_017009883, XM_017009884, XP_005266042, XP_005266044, XP_011532956, XP_011532957, XP_011532958, XP_011532959, XP_016865372, XP_016865373	docking protein 3	Q7L591, D6RAM3, A0A024R7M5	-1.96046	9.57041	-1.76719	0.0969658	0.409626	-4.48451
COPS8	10920	ENSG00000198612	NA	NM_006710, NM_198189, NP_006701, NP_937832	COP9 signalosome subunit 8	A0A024R4D1, Q99627	1.08853	9.26055	1.76699	0.0970005	0.409626	-4.48479
C7orf26	79034	ENSG00000146576	NA	NM_001303039, NM_024067, NP_001289968, NP_076972, XM_005249845, XM_011515518, XM_017012614, XM_017012615, XP_005249902, XP_011513820, XP_016868103, XP_016868104, XR_926946	chromosome 7 open reading frame 26	Q96N11	1.24855	9.01046	1.76649	0.0970864	0.409626	-4.4855
OSBPL3	26031	ENSG00000070882	NA	NM_015550, NM_145320, NM_145321, NM_145322, NM_145323, NM_145324, NP_056365, NP_663160, NP_663161, NP_663162, NR_104111, NR_104112, XM_005249698, XM_006715681, XM_006715682, XM_006715683, XM_006715684, XM_011515258, XM_011515259, XM_017011948, XM_017011949, XP_005249755, XP_006715744, XP_006715745, XP_006715746, XP_006715747, XP_011513560, XP_011513561, XP_016867437, XP_016867438, XR_001744620, X…	oxysterol binding protein like 3	Q9H4L5	1.12469	9.54913	1.76637	0.0971088	0.409626	-4.48568
ELOVL4	6785	ENSG00000118402	ENST00000369816	NM_022726, NP_073563	ELOVL fatty acid elongase 4	Q9GZR5	1.80772	12.4062	1.7661	0.0971553	0.409626	-4.48606
PMPCA	23203	ENSG00000165688	NA	NM_001282944, NM_001282946, NM_015160, NP_001269873, NP_001269875, NP_055975, XM_005266059, XM_011518417, XM_017014543, XP_005266116, XP_011516719, XP_016870032	peptidase, mitochondrial processing alpha subunit	Q10713	1.48325	11.5578	1.76603	0.0971669	0.409626	-4.48616
ABCC3	8714	ENSG00000108846	NA	NM_001144070, NM_003786, NM_020037, NM_020038, NP_001137542, NP_003777, XM_005257763, XM_011525422, XM_011525423, XM_011525424, XM_011525425, XM_017025265, XM_017025266, XP_005257820, XP_011523724, XP_011523725, XP_011523726, XP_011523727, XP_016880754, XP_016880755, XR_001752674, XR_934586	ATP binding cassette subfamily C member 3	O15438, Q86VN9	1.01638	9.29969	1.76588	0.0971931	0.409626	-4.48637
COPB1	1315	ENSG00000129083	NA	NM_001144061, NM_001144062, NM_016451, NP_001137533, NP_001137534, NP_057535	coatomer protein complex subunit beta 1	P53618	1.66062	11.7522	1.7658	0.0972073	0.409626	-4.48649
TMF1	7110	ENSG00000144747	NA	NM_007114, NP_009045, XM_011534056, XP_011532358	TATA element modulatory factor 1	A0A024R370, P82094, Q6PII6	1.1084	8.52447	1.76479	0.0973813	0.410031	-4.48792
DNAH1	25981	ENSG00000114841	NA	NM_015512, NP_056327, XM_017006129, XM_017006130, XM_017006131, XM_017006132, XM_017006133, XP_016861618, XP_016861619, XP_016861620, XP_016861621, XP_016861622, XR_001740098, XR_001740099	dynein axonemal heavy chain 1	A0A140VJI6, Q9P2D7	2.12583	11.5979	1.76305	0.097683	0.410534	-4.49038
JAK1	3716	ENSG00000162434	NA	NM_001320923, NM_001321852, NM_001321853, NM_001321854, NM_001321855, NM_001321856, NM_001321857, NM_002227, NP_001307852, NP_001308781, NP_001308782, NP_001308783, NP_001308784, NP_001308785, NP_001308786, NP_002218	Janus kinase 1	P23458, Q6P669	1.21089	8.65636	1.76263	0.0977569	0.410534	-4.49098
ZNHIT3	9326	ENSG00000273611, ENSG00000278574	ENST00000619730, ENST00000617429, ENST00000612728, ENST00000619482, ENST00000622312, ENST00000620324, ENST00000620863, ENST00000619446, ENST00000616269, ENST00000617922, ENST00000612494, ENST00000622013, ENST00000631862, ENST00000620508, ENST00000633296, ENST00000633894, ENST00000632245, ENST00000619649, ENST00000633937, ENST00000632476, ENST00000613198, ENST00000633110, ENST00000633117, ENST0000…	NM_001033577, NM_001281432, NM_001281433, NM_001281434, NM_004773, NP_001268361, NP_001268362, NP_001268363, NP_004764, NR_104009, NR_104010, NR_104011	zinc finger HIT-type containing 3	Q15649, A0A024R0X8	-1.02404	9.16417	-1.76213	0.0978443	0.410534	-4.4917
MIR137	406928	ENSG00000284202	NA	NR_029679	microRNA 137	NA	-1.19539	9.0068	-1.76109	0.0980248	0.410534	-4.49316
IKBKG	8517	ENSG00000269335	ENST00000440286, ENST00000422680, ENST00000618670, ENST00000612051, ENST00000445622, ENST00000594239, ENST00000413620, ENST00000619941, ENST00000615874, ENST00000617207, ENST00000611176, ENST00000615186, ENST00000611071, ENST00000617838, ENST00000492469	NM_001099856, NM_001099857, NM_001145255, NM_001321396, NM_001321397, NM_003639, NP_001093326, NP_001093327, NP_001138727, NP_001308325, NP_001308326, NP_003630	inhibitor of nuclear factor kappa B kinase subunit gamma	Q9Y6K9, A0A087X1B1	1.98708	11.6543	1.76088	0.0980615	0.410534	-4.49346
TLN2	83660	ENSG00000171914	NA	NM_015059, NP_055874, XM_005254708, XM_005254710, XM_005254711, XM_005254712, XM_005254713, XM_005254714, XM_005254715, XM_006720717, XM_017022665, XM_017022666, XM_017022667, XM_017022668, XM_017022669, XM_024450087, XP_005254765, XP_005254767, XP_005254768, XP_005254769, XP_005254770, XP_005254771, XP_005254772, XP_006720780, XP_016878154, XP_016878155, XP_016878156, XP_016878157, XP_016878158,…	talin 2	Q9Y4G6	1.43764	10.2464	1.76081	0.0980741	0.410534	-4.49357
ULK1	8408	ENSG00000177169	ENST00000321867, ENST00000537421, ENST00000542313, ENST00000541761, ENST00000540647, ENST00000544718, ENST00000540568	NM_003565, NP_003556, XM_011538798, XM_011538799, XP_011537100, XP_011537101, XR_001748883	unc-51 like autophagy activating kinase 1	O75385	1.2947	11.7695	1.76077	0.0980798	0.410534	-4.49361
NFKB1	4790	ENSG00000109320	NA	NM_001165412, NM_001319226, NM_003998, NP_001158884, NP_001306155, NP_003989, XM_011532006, XM_024454067, XM_024454068, XM_024454069, XP_011530308, XP_024309835, XP_024309836, XP_024309837	nuclear factor kappa B subunit 1	A0A024RDJ4, P19838	1.00979	9.85276	1.76051	0.0981253	0.410534	-4.49398
SLC30A9	10463	ENSG00000014824	NA	NM_006345, NP_006336, XM_017007654, XP_016863143, XR_001741095	solute carrier family 30 member 9	A0A0S2Z514, Q6PML9	1.16724	10.3339	1.75798	0.0985676	0.412024	-4.49756
HOXB5	3215	ENSG00000120075	ENST00000239151	NM_002147, NP_002138	homeobox B5	P09067	1.29033	10.0605	1.75738	0.0986727	0.412024	-4.49841
NDUFS3	4722	ENSG00000213619, ENSG00000285387	ENST00000533507, ENST00000263774, ENST00000529276, ENST00000528192, ENST00000530295, ENST00000534208, ENST00000534716, ENST00000533105, ENST00000524568, ENST00000531351, ENST00000525378, ENST00000525212, ENST00000527178	NM_004551, NP_004542	NADH:ubiquinone oxidoreductase core subunit S3	O75489	1.04188	14.241	1.75713	0.0987166	0.412024	-4.49877
BCDIN3D	144233	ENSG00000186666	ENST00000333924, ENST00000550861	NM_181708, NP_859059	BCDIN3 domain containing RNA methyltransferase	Q7Z5W3	1.29008	9.25437	1.75607	0.0989043	0.412269	-4.50028
SPIRE1	56907	ENSG00000134278	NA	NM_001128626, NM_001128627, NM_020148, NP_001122098, NP_001122099, NP_064533, XM_005258122, XM_011525701, XM_011525702, XM_011525703, XM_024451224, XM_024451225, XP_005258179, XP_011524003, XP_011524004, XP_011524005, XP_024306992, XP_024306993	spire type actin nucleation factor 1	Q08AE8	1.59864	12.2619	1.75591	0.098932	0.412269	-4.5005
XRCC2	7516	ENSG00000196584	ENST00000495707, ENST00000359321	NM_005431, NP_005422	X-ray repair cross complementing 2	O43543	-1.11488	9.32595	-1.75395	0.0992769	0.413092	-4.50327
HNRNPH1	3187	ENSG00000169045	NA	NM_001257293, NM_005520, NP_001244222, NP_005511, XM_005265895, XM_005265896, XM_005265901, XM_005265902, XM_006714862, XM_006714863, XM_011534542, XM_011534544, XM_011534545, XM_011534546, XM_011534547, XM_017009414, XM_017009415, XM_017009416, XM_017009417, XM_017009418, XM_017009419, XM_017009421, XM_017009422, XM_017009423, XM_017009424, XM_017009425, XM_024446039, XM_024446040, XP_005265952,…	heterogeneous nuclear ribonucleoprotein H1	P31943, G8JLB6, E9PCY7	1.31575	11.1127	1.75389	0.0992866	0.413092	-4.50335
AURKA	6790	ENSG00000087586	NA	NM_001323303, NM_001323304, NM_001323305, NM_003600, NM_198433, NM_198434, NM_198435, NM_198436, NM_198437, NP_001310232, NP_001310233, NP_001310234, NP_003591, NP_940835, NP_940836, NP_940837, NP_940838, NP_940839, XM_017028034, XM_017028035, XM_024451974, XP_016883523, XP_016883524, XP_024307742	aurora kinase A	O14965	1.60237	9.26511	1.75247	0.0995377	0.413809	-4.50536
HAVCR2	84868	ENSG00000135077	ENST00000307851, ENST00000522593, ENST00000524219, ENST00000521665, ENST00000522902, ENST00000517358	NM_032782, NP_116171	hepatitis A virus cellular receptor 2	Q8TDQ0	1.82004	11.0968	1.75151	0.0997086	0.414045	-4.50672
ATP6V0A1	535	ENSG00000033627	NA	NM_001130020, NM_001130021, NM_005177, NP_001123492, NP_001123493, NP_005168, XM_005257459, XM_005257461, XM_005257463, XM_011524908, XM_017024769, XM_017024770, XM_017024771, XM_017024772, XM_017024773, XM_017024774, XP_005257516, XP_005257518, XP_005257520, XP_011523210, XP_016880258, XP_016880259, XP_016880260, XP_016880261, XP_016880262, XP_016880263, XR_001752538, XR_001752539, XR_001752540,…	ATPase H+ transporting V0 subunit a1	Q53ET5, Q53X12, Q5CZH6, Q93050	1.73697	12.5235	1.7509	0.0998165	0.414045	-4.50758
ZNF808	388558	ENSG00000198482	NA	NM_001039886, NM_001321424, NM_001321425, NP_001034975, NP_001308353, NP_001308354, XM_005258909, XM_024451506, XM_024451507, XM_024451508, XM_024451509, XM_024451510, XP_005258966, XP_024307274, XP_024307275, XP_024307276, XP_024307277, XP_024307278, XR_002958314, XR_935832	zinc finger protein 808	Q8N4W9	-1.55129	9.43787	-1.75037	0.0999104	0.414045	-4.50833
SNORD48	26801	ENSG00000201823	NA	NR_002745	small nucleolar RNA, C/D box 48	NA	-1.44977	12.4128	-1.74975	0.100019	0.414045	-4.5092
VKORC1L1	154807	ENSG00000196715	ENST00000360768, ENST00000434382	NM_001284342, NM_173517, NP_001271271, NP_775788, XM_011515831, XP_011514133	vitamin K epoxide reductase complex subunit 1 like 1	Q8N0U8, A8K0F7	1.71243	10.7738	1.74965	0.100038	0.414045	-4.50935
CBX6	23466	ENSG00000183741	NA	NM_001303494, NM_014292, NP_001290423, NP_055107	chromobox 6	B0QXZ6, O95503	1.60755	12.8256	1.74925	0.100109	0.414045	-4.50991
ZNF593	51042	ENSG00000142684	ENST00000374266, ENST00000270812	NM_015871, NP_056955	zinc finger protein 593	O00488	1.60626	11.0902	1.74904	0.100145	0.414045	-4.5102
LRRC10	376132	ENSG00000198812	ENST00000361484	NM_201550, NP_963844	leucine rich repeat containing 10	Q5BKY1	-1.1391	8.8875	-1.74736	0.100444	0.414502	-4.51257
KIFC1	3833	ENSG00000237649, ENSG00000233450, ENSG00000204197, ENSG00000056678	ENST00000428849, ENST00000450504, ENST00000486695, ENST00000494554, ENST00000448818, ENST00000426791, ENST00000467671, ENST00000492385, ENST00000374523, ENST00000411963, ENST00000492999, ENST00000480346	NM_002263, NP_002254, XM_011514585, XM_011514587, XM_017010836, XM_017010837, XP_011512887, XP_011512889, XP_016866325, XP_016866326	kinesin family member C1	A0A024RCS7, Q9BW19	1.11167	8.60423	1.7473	0.100456	0.414502	-4.51266
C1orf105	92346	ENSG00000180999	NA	NM_001300760, NM_139240, NP_001287689, NP_640333, XM_005245608, XM_005245610, XM_006711630, XM_011510152, XM_011510153, XM_011510154, XM_011510155, XM_011510156, XM_017002808, XP_005245665, XP_005245667, XP_006711693, XP_011508454, XP_011508455, XP_011508456, XP_011508457, XP_011508458, XP_016858297	chromosome 1 open reading frame 105	Q5R3C7, O95561	-1.15129	8.93105	-1.74686	0.100534	0.414502	-4.51328
FURIN	5045	ENSG00000140564	NA	NM_001289823, NM_001289824, NM_002569, NP_001276752, NP_001276753, NP_002560	furin, paired basic amino acid cleaving enzyme	A0A024RC70, P09958	-1.45767	9.86624	-1.74665	0.100571	0.414502	-4.51357
UBQLN2	29978	ENSG00000188021	ENST00000338222	NM_013444, NP_038472	ubiquilin 2	Q9UHD9	1.44709	9.92515	1.74527	0.100817	0.41519	-4.51552
ULBP1	80329	ENSG00000111981	ENST00000229708	NM_001317089, NM_025218, NP_001304018, NP_079494, NR_133659, XM_017011322, XP_016866811	UL16 binding protein 1	Q9BZM6	1.05671	8.42908	1.74436	0.10098	0.415535	-4.5168
ASAP1	50807	ENSG00000153317	NA	NM_001247996, NM_018482, NP_001234925, NP_060952, XM_005250925, XM_006716563, XM_006716564, XM_006716565, XM_006716566, XM_011517052, XM_011517053, XM_017013467, XM_017013468, XM_017013469, XP_005250982, XP_006716626, XP_006716627, XP_006716628, XP_006716629, XP_011515354, XP_011515355, XP_016868956, XP_016868957, XP_016868958	ArfGAP with SH3 domain, ankyrin repeat and PH domain 1	A0A0A0MRE5, Q9ULH1	1.14655	9.76372	1.74339	0.101154	0.415926	-4.51817
CAP2	10486	ENSG00000112186	NA	NM_006366, NP_006357, XM_011514233, XM_024446304, XP_011512535, XP_024302072	cyclase associated actin cytoskeleton regulatory protein 2	P40123, Q5JPJ8, E9PDI2	1.07356	8.60675	1.74029	0.10171	0.417095	-4.52252
KCNS3	3790	ENSG00000170745	NA	NM_001282428, NM_002252, NP_001269357, NP_002243, XM_011532825, XP_011531127	potassium voltage-gated channel modifier subfamily S member 3	Q9BQ31	1.11298	9.07506	1.73944	0.101863	0.417095	-4.52372
TSR2	90121	ENSG00000158526	ENST00000375151	NM_001346789, NM_001346790, NM_001346791, NM_001346792, NM_058163, NP_001333718, NP_001333719, NP_001333720, NP_001333721, NP_477511	TSR2, ribosome maturation factor	A0A024R9U9, Q969E8	1.98272	11.8964	1.73933	0.101885	0.417095	-4.52388
RSAD2	91543	ENSG00000134321	NA	NM_080657, NP_542388, XM_011510415, XP_011508717	radical S-adenosyl methionine domain containing 2	Q8WXG1	-1.30163	9.22215	-1.73875	0.101989	0.417095	-4.5247
TAF15	8148	ENSG00000270647, ENSG00000276833	ENST00000603067, ENST00000605844, ENST00000604879, ENST00000604434, ENST00000603427, ENST00000604360, ENST00000605649, ENST00000603393, ENST00000603777, ENST00000604841, ENST00000605197, ENST00000603346, ENST00000604694, ENST00000603967, ENST00000604195, ENST00000617382, ENST00000631959, ENST00000633774, ENST00000631553, ENST00000634096, ENST00000631821, ENST00000631846, ENST00000633578, ENST0000…	NM_003487, NM_139215, NP_003478, NP_631961, XM_024450959, XP_024306727	TATA-box binding protein associated factor 15	Q92804	1.26308	11.5824	1.73848	0.102037	0.417095	-4.52507
PAQR4	124222	ENSG00000162073	NA	NM_001284511, NM_001284512, NM_001284513, NM_001324118, NM_152341, NP_001271440, NP_001271441, NP_001271442, NP_001311047, NP_689554	progestin and adipoQ receptor family member 4	Q8N4S7, I3L265, I3L1A2	1.06853	13.2119	1.73768	0.102183	0.417095	-4.5262
ADNP2	22850	ENSG00000101544	ENST00000262198, ENST00000560752, ENST00000559951, ENST00000560561, ENST00000561195	NM_014913, NP_055728, XM_005266656, XM_011525883, XP_005266713, XP_011524185	ADNP homeobox 2	A0A024R377, Q6IQ32	1.23875	8.97467	1.73749	0.102217	0.417095	-4.52647
SCARNA11	677780	ENSG00000251898	NA	NR_003012	small Cajal body-specific RNA 11	NA	1.7639	10.7647	1.73741	0.10223	0.417095	-4.52657
CELSR3	1951	ENSG00000008300	NA	NM_001407, NP_001398	cadherin EGF LAG seven-pass G-type receptor 3	Q9NYQ7	1.87793	11.281	1.73736	0.102239	0.417095	-4.52664
ADM2	79924	ENSG00000128165	ENST00000395738, ENST00000395737	NM_001253845, NM_024866, NP_001240774, XM_017028940, XP_016884429	adrenomedullin 2	Q7Z4H4	1.46059	10.5939	1.73712	0.102283	0.417095	-4.52698
PECAM1	5175	ENSG00000261371	ENST00000563924, ENST00000568702, ENST00000566422, ENST00000564866, ENST00000563523, ENST00000561739, ENST00000566616, ENST00000569967, ENST00000569530	NM_000442, NP_000433, XM_005276880, XM_005276881, XM_005276882, XM_005276883, XM_011524889, XM_011524890, XM_017024738, XM_017024739, XM_017024740, XM_017024741, XP_005276937, XP_005276938, XP_005276939, XP_005276940, XP_011523191, XP_011523192, XP_016880227, XP_016880228, XP_016880229, XP_016880230	platelet and endothelial cell adhesion molecule 1	A0A075B738, P16284	1.18968	8.66489	1.73664	0.102369	0.417095	-4.52765
IGFL3	388555	ENSG00000188624	ENST00000341415	NM_207393, NP_997276, XM_011526953, XM_017026796, XM_017026797, XP_011525255, XP_016882285, XP_016882286	IGF like family member 3	Q6UXB1	-2.06875	10.858	-1.73653	0.10239	0.417095	-4.52781
ADH6	130	ENSG00000172955	NA	NM_000672, NM_001102470, NP_000663, NP_001095940, NR_132990	alcohol dehydrogenase 6 (class V)	P28332, Q8IUN7, A0A0A0MS56	-1.12105	9.11711	-1.73553	0.102572	0.41736	-4.52922
TUBGCP5	114791	ENSG00000275835, ENSG00000276856, ENSG00000280807	ENST00000614508, ENST00000615383, ENST00000620435, ENST00000620238, ENST00000610294, ENST00000613552, ENST00000615455, ENST00000612085, ENST00000622507, ENST00000631187, ENST00000630135, ENST00000620361, ENST00000628386, ENST00000626696, ENST00000625857, ENST00000627602, ENST00000628154, ENST00000626276, ENST00000626693, ENST00000627961, ENST00000631056, ENST00000625230, ENST00000630031, ENST0000…	NM_001102610, NM_001354372, NM_001354373, NM_001354374, NM_001354375, NM_001354376, NM_001354377, NM_001354378, NM_052903, NP_001096080, NP_001341301, NP_001341302, NP_001341303, NP_001341304, NP_001341305, NP_001341306, NP_001341307, NP_443135, NR_148875, XM_011543868, XM_011543870, XM_017021893, XM_017021894, XM_017021895, XM_017021896, XM_017021897, XM_017021898, XM_017021899, XM_017021900, XM…	tubulin gamma complex associated protein 5	Q96RT8	0.96637	8.94013	1.7353	0.102614	0.41736	-4.52955
IER3IP1	51124	ENSG00000134049	ENST00000256433, ENST00000639845	NM_016097, NP_057181	immediate early response 3 interacting protein 1	Q9Y5U9	1.31238	9.86587	1.73394	0.102859	0.417744	-4.53144
UQCRQ	27089	ENSG00000164405	NA	NM_014402, NP_055217	ubiquinol-cytochrome c reductase complex III subunit VII	O14949	1.55437	9.88744	1.7339	0.102867	0.417744	-4.5315
CACNG1	786	ENSG00000108878	ENST00000226021	NM_000727, NP_000718	calcium voltage-gated channel auxiliary subunit gamma 1	Q06432	-1.47705	9.68838	-1.73204	0.103206	0.418467	-4.53411
SLC35A3	23443	ENSG00000117620	NA	NM_001271684, NM_001271685, NM_012243, NP_001258613, NP_001258614, NP_036375, XM_005270691, XM_011541135, XM_011541136, XM_011541137, XM_011541138, XM_017000869, XM_017000870, XM_017000871, XP_005270748, XP_011539437, XP_011539438, XP_011539439, XP_011539440, XP_016856358, XP_016856359, XP_016856360	solute carrier family 35 member A3	Q9Y2D2, A0A1W2PRT7, A0A1W2PSD1, A0A1W2PQL8	1.04497	8.77964	1.7319	0.103233	0.418467	-4.53432
CCDC144A	9720	ENSG00000170160	NA	NM_014695, NP_055510, NR_130142, XM_017025429, XM_017025430, XM_024451045, XM_024451046, XP_016880918, XP_016880919, XP_024306813, XP_024306814, XR_001752702, XR_001752703, XR_001752704	coiled-coil domain containing 144A	A2RUR9, B7ZM27	1.25392	9.64712	1.73059	0.103471	0.418467	-4.53614
SNORA29	677812	ENSG00000206910	NA	NR_002965	small nucleolar RNA, H/ACA box 29	NA	-1.20665	8.97414	-1.7304	0.103505	0.418467	-4.53641
NT5C	30833	ENSG00000125458	ENST00000582160, ENST00000580758, ENST00000583655, ENST00000245552, ENST00000578407, ENST00000582744, ENST00000580423, ENST00000577523, ENST00000584352, ENST00000582170, ENST00000579023, ENST00000578337, ENST00000578095, ENST00000579082	NM_001252377, NM_014595, NP_001239306, NP_055410, NR_045513, XM_011524700, XP_011523002, XR_002957995, XR_429885	5', 3'-nucleotidase, cytosolic	Q8TCD5, V9HWF3	1.81637	13.2378	1.73029	0.103527	0.418467	-4.53657
MS4A2	2206	ENSG00000149534	ENST00000524868, ENST00000440896, ENST00000278888, ENST00000617306	NM_000139, NM_001142303, NM_001256916, NP_000130, NP_001243845, XM_005273846, XM_011544850, XM_017017362, XP_005273903, XP_011543152, XP_016872851	membrane spanning 4-domains A2	Q01362, A0A0B4J2E9	-1.1211	8.96841	-1.72989	0.1036	0.418467	-4.53713
PLAUR	5329	ENSG00000011422	NA	NM_001005376, NM_001005377, NM_001301037, NM_002659, NP_001005376, NP_001005377, NP_001287966, NP_002650, XM_005258990, XM_011527027, XM_011527028, XM_011527029, XM_011527030, XM_011527031, XM_017026872, XM_017026873, XP_005259047, XP_011525329, XP_011525330, XP_011525331, XP_011525332, XP_011525333, XP_016882361, XP_016882362	plasminogen activator, urokinase receptor	Q03405, M0R1I2	1.02333	9.49237	1.72985	0.103606	0.418467	-4.53718
C3orf30	152405	ENSG00000163424	ENST00000295622, ENST00000494105, ENST00000460150, ENST00000473121, ENST00000492792	NM_152539, NP_689752	chromosome 3 open reading frame 30	Q96M34	-0.960634	8.52262	-1.72944	0.103682	0.418467	-4.53776
TSPAN17	26262	ENSG00000048140	NA	NM_001006616, NM_012171, NM_130465, NP_001006617, NP_036303, NP_569732, XM_005265876, XM_024446018, XP_005265933, XP_024301786	tetraspanin 17	Q96FV3, J3KNG2, A0A024R7Q6	1.31904	11.2133	1.72795	0.103955	0.419248	-4.53985
GIGYF2	26058	ENSG00000204120	NA	NM_001103146, NM_001103147, NM_001103148, NM_015575, NP_001096616, NP_001096617, NP_001096618, NP_056390, NR_103492, NR_103493, NR_103494, NR_103495	GRB10 interacting GYF protein 2	Q6Y7W6	-1.17452	8.47293	-1.72675	0.104175	0.419815	-4.54153
BRMS1	25855	ENSG00000174744	NA	NM_001024957, NM_001024958, NM_015399, NP_001020128, NP_056214, XM_024448425, XM_024448426, XP_024304193, XP_024304194, XR_002957138	breast cancer metastasis suppressor 1	G5E9I4, Q9HCU9	1.2297	10.8335	1.72615	0.104286	0.41994	-4.54237
ARID1A	8289	ENSG00000117713	NA	NM_006015, NM_018450, NM_139135, NP_006006, NP_624361	AT-rich interaction domain 1A	O14497	1.10809	8.72163	1.72462	0.104567	0.420748	-4.5445
UBR4	23352	ENSG00000127481	NA	NM_020765, NP_065816, XM_011541108, XM_011541109, XM_011541110, XM_011541111, XM_011541112, XM_011541113, XM_011541114, XM_011541115, XM_011541116, XM_011541117, XM_011541118, XM_011541119, XM_011541120, XM_011541121, XM_017000822, XM_017000823, XM_017000824, XM_017000825, XM_017000826, XM_017000827, XM_017000828, XM_017000829, XM_017000830, XP_011539410, XP_011539411, XP_011539412, XP_011539413,…	ubiquitin protein ligase E3 component n-recognin 4	Q5T4S7	1.12633	10.3644	1.72192	0.105067	0.422436	-4.54828
HOXB7	3217	ENSG00000260027	ENST00000239165, ENST00000567101, ENST00000467314	NM_004502, NP_004493	homeobox B7	P09629	1.3752	8.67395	1.72134	0.105174	0.422546	-4.54909
RNMT	8731	ENSG00000101654	NA	NM_001308263, NM_003799, NP_001295192, NP_003790, XM_005258162, XM_011525749, XM_011525750, XM_011525751, XM_011525753, XM_017026061, XM_024451280, XP_005258219, XP_011524051, XP_011524052, XP_011524053, XP_011524055, XP_016881550, XP_024307048, XR_001753296, XR_001753297	RNA guanine-7 methyltransferase	A8K946, O43148	1.2142	8.89567	1.72043	0.105343	0.422899	-4.55035
FAM173B	134145	ENSG00000150756	NA	NM_001258388, NM_001258389, NM_199133, NP_001245317, NP_001245318, NP_954584, NR_047668, NR_047669, NR_047670, XM_011513964, XP_011512266	family with sequence similarity 173 member B	Q6P4H8	1.30676	8.9037	1.71882	0.105642	0.423355	-4.5526
PAPSS2	9060	ENSG00000198682	NA	NM_001015880, NM_004670, NP_001015880, NP_004661	3'-phosphoadenosine 5'-phosphosulfate synthase 2	O95340, Q5TB52	-1.03325	8.63036	-1.71816	0.105766	0.423355	-4.55353
PTAR1	375743	ENSG00000188647	NA	NM_001099666, NP_001093136, XM_005251976, XM_005251977, XM_005251980, XM_005251981, XM_011518639, XM_011518640, XP_005252033, XP_005252034, XP_005252037, XP_005252038, XP_011516941, XP_011516942	protein prenyltransferase alpha subunit repeat containing 1	Q7Z6K3	1.51013	10.0848	1.7181	0.105776	0.423355	-4.55361
B3GNT8	374907	ENSG00000177191	ENST00000321702, ENST00000601616, ENST00000601379	NM_198540, NP_940942, XM_011526934, XP_011525236	UDP-GlcNAc:betaGal beta-1,3-N-acetylglucosaminyltransferase 8	Q7Z7M8	-0.911156	8.79255	-1.71809	0.105778	0.423355	-4.55362
LPAR5	57121	ENSG00000184574	ENST00000329858, ENST00000540335, ENST00000431922	NM_001142961, NM_020400, NP_001136433, NP_065133	lysophosphatidic acid receptor 5	Q5KU18, Q9H1C0	1.38301	9.19929	1.71623	0.106127	0.423805	-4.55622
PUM1	9698	ENSG00000134644	NA	NM_001020658, NM_014676, NP_001018494, NP_055491	pumilio RNA binding family member 1	Q14671	1.3767	9.75226	1.71622	0.106127	0.423805	-4.55623
ADCY3	109	ENSG00000138031	NA	NM_001320613, NM_004036, NP_001307542, NP_004027, XM_006711925, XM_011532489, XM_011532490, XM_011532491, XM_011532492, XM_011532493, XM_011532494, XM_011532496, XM_017003186, XM_017003187, XM_017003188, XM_017003189, XM_017003190, XM_017003191, XM_017003192, XM_017003193, XP_006711988, XP_011530791, XP_011530792, XP_011530793, XP_011530794, XP_011530795, XP_011530796, XP_011530798, XP_016858675,…	adenylate cyclase 3	A0A0A0MSC1, B7ZLX9, O60266	1.58654	12.4194	1.71594	0.10618	0.423805	-4.55662
MDC1	9656	ENSG00000137337, ENSG00000224587, ENSG00000225589, ENSG00000234012, ENSG00000228575, ENSG00000237095, ENSG00000231135, ENSG00000206481	ENST00000420019, ENST00000484660, ENST00000445130, ENST00000477705, ENST00000473187, ENST00000441397, ENST00000424437, ENST00000413973, ENST00000552474, ENST00000420320, ENST00000489008, ENST00000419675, ENST00000474752, ENST00000495325, ENST00000447640, ENST00000445764, ENST00000437759, ENST00000547681, ENST00000427406, ENST00000470134, ENST00000444412, ENST00000469905, ENST00000481026, ENST0000…	NM_014641, NP_055456, XM_005249492, XM_005249493, XM_005249494, XM_005249497, XM_005249498, XM_011515001, XM_011515003, XM_011515004, XM_017011519, XM_017011520, XM_017011521, XM_017011522, XP_005249549, XP_005249550, XP_005249551, XP_005249554, XP_005249555, XP_011513303, XP_011513305, XP_011513306, XP_016867008, XP_016867009, XP_016867010, XP_016867011	mediator of DNA damage checkpoint 1	A0A1U9XBC1, A1Z5I9, Q14676	1.20713	10.3873	1.7154	0.106282	0.423805	-4.55738
CMYA5	202333	ENSG00000164309	NA	NM_153610, NP_705838, XM_017009212, XP_016864701, XR_001742036, XR_948242	cardiomyopathy associated 5	Q8N3K9	-1.06339	8.31246	-1.71503	0.106349	0.423805	-4.55788
MYBPC1	4604	ENSG00000196091	NA	NM_001254718, NM_001254719, NM_001254720, NM_001254721, NM_001254722, NM_001254723, NM_002465, NM_206819, NM_206820, NM_206821, NP_001241647, NP_001241648, NP_001241649, NP_001241650, NP_001241651, NP_001241652, NP_002456, NP_996555, NP_996556, NP_996557, XM_005268876, XM_006719405, XM_006719406, XM_006719407, XM_006719408, XM_006719409, XM_006719410, XM_006719411, XM_017019315, XM_017019316, XM_…	myosin binding protein C, slow type	Q00872, Q86TA8, B3KPP3, A8KAB1	-1.01333	8.60509	-1.7149	0.106374	0.423805	-4.55807
FAM174B	400451	ENSG00000185442	NA	NM_207446, NP_997329, XR_001751273, XR_931814, XR_931815	family with sequence similarity 174 member B	Q3ZCQ3	2.06263	11.8181	1.71446	0.106457	0.423812	-4.55868
TEAD2	8463	ENSG00000074219	NA	NM_001256658, NM_001256659, NM_001256660, NM_001256661, NM_001256662, NM_003598, NP_001243587, NP_001243588, NP_001243589, NP_001243590, NP_001243591, NP_003589, XM_005259334, XM_006723428, XM_006723429, XM_011527399, XM_011527400, XM_011527401, XM_011527402, XM_011527403, XM_011527404, XM_011527405, XM_011527406, XP_005259391, XP_006723491, XP_006723492, XP_011525701, XP_011525702, XP_011525703,…	TEA domain transcription factor 2	A0A024QZE2, Q15562	1.39838	11.0001	1.71384	0.106573	0.423955	-4.55955
HERC2	8924	ENSG00000128731, ENSG00000276802, ENSG00000277278	ENST00000632916, ENST00000633685, ENST00000620983, ENST00000612383, ENST00000619734, ENST00000612410	NM_004667, NP_004658, XM_005268276, XM_006720726, XM_006720727, XM_017022695, XM_017022696, XM_017022697, XM_017022698, XP_005268333, XP_006720789, XP_006720790, XP_016878184, XP_016878185, XP_016878186, XP_016878187, XR_001751410, XR_931930	HECT and RLD domain containing E3 ubiquitin protein ligase 2	A8KAQ8, O95714	1.23255	9.39985	1.71245	0.106834	0.424136	-4.56148
HLA-B	3106	ENSG00000234745, ENSG00000224608, ENSG00000232126, ENSG00000228964, ENSG00000223532, ENSG00000206450	ENST00000488641, ENST00000494335, ENST00000425798, ENST00000450871, ENST00000462100, ENST00000471639, ENST00000469883, ENST00000437866, ENST00000639001	NM_005514, NP_005505	major histocompatibility complex, class I, B	E5FQ95, P01889	1.51085	10.9522	1.71221	0.106879	0.424136	-4.56181
SNORD71	692111	ENSG00000223224	NA	NR_003059	small nucleolar RNA, C/D box 71	NA	-1.87054	10.4828	-1.71194	0.106929	0.424136	-4.56218
ZNF223	7766	ENSG00000178386	NA	NM_013361, NP_037493, XM_017027258, XM_017027259, XM_017027260, XP_016882747, XP_016882748, XP_016882749	zinc finger protein 223	Q9UK11	-1.33843	10.8807	-1.71181	0.106954	0.424136	-4.56236
DDIT4	54541	ENSG00000168209	ENST00000307365, ENST00000473155, ENST00000471240	NM_019058, NP_061931	DNA damage inducible transcript 4	A0A024QZQ6, Q9NX09	1.4673	10.6217	1.71081	0.107143	0.424136	-4.56377
ZFP14	57677	ENSG00000142065	NA	NM_001297619, NM_020917, NP_001284548, NP_065968, XM_017027038, XM_024451625, XP_016882527, XP_024307393	ZFP14 zinc finger protein	Q9HCL3	-1.51809	8.88985	-1.71062	0.107179	0.424136	-4.56403
[truncated: 3,931 more rows]

## Sheet: Legend
Column header	Legend
SYMBOL	Gene Symbol
ENTREZID	Entrez Gene Identification number
ENSEMBL	ENSEMBL Gene Identification number
[truncated: 10 more rows]
