# Supplementary material for: EGFR is required for FOS‐dependent bone tumor development via RSK2/CREB signaling
Source: EMBO Mol Med. 2018 Oct 25;10(11):e9408. doi: 10.15252/emmm.201809408 (PMC6220323; doi:10.15252/emmm.201809408)
Supplement: Supplementary file 4 — Source Data for Expanded View and Appendix [file EMMM-10-e9408-s007.zip]

Archive with 1 entries (1 files):
- SourceDataForExpandedViewAndAppendix.pdf
